# Supplementary material for: Cathepsin B Improves ß-Amyloidosis and Learning and Memory in Models of Alzheimer’s Disease
Source: J Neuroimmune Pharmacol. 2016 Dec 13;12(2):340–52. doi: 10.1007/s11481-016-9721-6 (PMC5405105; doi:10.1007/s11481-016-9721-6)
Supplement: Supplementary file 1 — (XLSX 247 kb) [file 11481_2016_9721_MOESM1_ESM.xlsx]

## Sheet: S1A SWATH summary
	AdCatB vs AdGFP					AdCatB vs AdGFP						AdCatB vs uninfected					AdCatB vs uninfected
	up reg					down reg						up reg					down reg
	Accession	Uniprot ID	Ztest	P-value		Accession	Uniprot ID	Ztest	P-value			Accession	Uniprot ID	Ztest	P-value		Accession	Uniprot ID	Ztest	P-value
	P20029	GRP78_MOUSE	17.7017	0		P56480	ATPB_MOUSE	-1.99863	0.0456484			P62743	AP2S1_MOUSE	19.1071	0		Q922F4	TBB6_MOUSE	-1.9772	0.0480188
	Q921F4	HNRLL_MOUSE	17.2271	0		P48036	ANXA5_MOUSE	-2.00772	0.044673			P62754	RS6_MOUSE	14.0871	0		P84078	ARF1_MOUSE	-1.99903	0.0456053
	O35286	DHX15_MOUSE	14.7333	0		Q9CQ62	DECR_MOUSE	-2.03176	0.0421779			Q9CQR4	ACO13_MOUSE	12.7985	0		Q93092	TALDO_MOUSE	-2.00081	0.045413
	P62754	RS6_MOUSE	10.4211	0		Q99LD8	DDAH2_MOUSE	-2.04538	0.0408178			P14131	RS16_MOUSE	12.0853	0		Q9CX86	ROA0_MOUSE	-2.00794	0.0446495
	P47911	RL6_MOUSE	9.28403	0		P57780	ACTN4_MOUSE	-2.05247	0.0401236			Q8VDW0	DX39A_MOUSE	12.0418	0		Q61768	KINH_MOUSE	-2.03464	0.0418871
	P62889	RL30_MOUSE	9.17912	0		Q11011	PSA_MOUSE	-2.05305	0.0400678			P20029	GRP78_MOUSE	11.9849	0		P07901	HS90A_MOUSE	-2.03559	0.0417914
	P02468	LAMC1_MOUSE	8.46008	0		P62962	PROF1_MOUSE	-2.05634	0.0397493			Q02053	UBA1_MOUSE	10.7394	0		Q8K2C9	HACD3_MOUSE	-2.04389	0.0409647
	P02469	LAMB1_MOUSE	8.39759	0		Q9R0H0	ACOX1_MOUSE	-2.0629	0.0391224			Q9CY27	TECR_MOUSE	8.3167	0		P00405	COX2_MOUSE	-2.05279	0.0400929
	P14115	RL27A_MOUSE	8.3097	0		Q8VEH3	ARL8A_MOUSE	-2.06308	0.0391051			P19253	RL13A_MOUSE	8.30159	0		Q5XJY5	COPD_MOUSE	-2.07101	0.0383578
	P51410	RL9_MOUSE	8.24881	2.22045e-16		P40124	CAP1_MOUSE	-2.06764	0.0386742			P51410	RL9_MOUSE	8.09113	6.66134e-16		Q62188	DPYL3_MOUSE	-2.16753	0.0301944
	P62242	RS8_MOUSE	8.21858	2.22045e-16		P56399	UBP5_MOUSE	-2.09854	0.0358574			P62889	RL30_MOUSE	8.03438	8.88178e-16		Q8JZK9	HMCS1_MOUSE	-2.16944	0.030049
	Q9D0T1	NH2L1_MOUSE	8.0697	6.66134e-16		Q08642	PADI2_MOUSE	-2.10165	0.0355837			P62827	RAN_MOUSE	7.80684	5.77316e-15		Q8BG32	PSD11_MOUSE	-2.16954	0.0300414
	P62751	RL23A_MOUSE	7.80264	5.9952e-15		Q8BFR4	GNS_MOUSE	-2.11005	0.0348537			P47962	RL5_MOUSE	7.79142	6.66134e-15		Q6ZWN5	RS9_MOUSE	-2.17476	0.0296482
	P07724	ALBU_MOUSE	7.68613	1.5099e-14		P70195	PSB7_MOUSE	-2.12767	0.0333643			P42932	TCPQ_MOUSE	7.55503	4.19664e-14		Q9QYG0	NDRG2_MOUSE	-2.18268	0.0290595
	P19137	LAMA1_MOUSE	7.23043	4.81393e-13		Q60963	PAFA_MOUSE	-2.1375	0.0325574			Q99KI0	ACON_MOUSE	7.24354	4.37206e-13		Q91ZA3	PCCA_MOUSE	-2.18367	0.0289867
	Q9CQR4	ACO13_MOUSE	7.18148	6.89671e-13		P08228	SODC_MOUSE	-2.13887	0.0324464			Q6ZQI3	MLEC_MOUSE	7.13826	9.45244e-13		P34884	MIF_MOUSE	-2.18952	0.0285594
	Q02053	UBA1_MOUSE	7.16223	7.93809e-13		P68510	1433F_MOUSE	-2.14867	0.0316605			Q9D6Z1	NOP56_MOUSE	7.08839	1.35691e-12		P39054	DYN2_MOUSE	-2.19891	0.0278842
	Q9D6Z1	NOP56_MOUSE	6.67986	2.39171e-11		P62897	CYC_MOUSE	-2.1487	0.0316579			P02468	LAMC1_MOUSE	7.00226	2.51865e-12		Q61990	PCBP2_MOUSE	-2.21282	0.0269104
	P08113	ENPL_MOUSE	6.5125	7.39111e-11		Q07235	GDN_MOUSE	-2.15418	0.0312263			P02469	LAMB1_MOUSE	6.99569	2.63944e-12		Q00612	G6PD1_MOUSE	-2.21703	0.0266208
	Q8VDW0	DX39A_MOUSE	6.49394	8.36182e-11		P68254	1433T_MOUSE	-2.15631	0.0310598			P60843	IF4A1_MOUSE	6.9627	3.33822e-12		P04925	PRIO_MOUSE	-2.24806	0.0245723
	Q9DB15	RM12_MOUSE	6.43448	1.23898e-10		Q9WV02	RBMX_MOUSE	-2.16387	0.0304746			P07724	ALBU_MOUSE	6.95393	3.55249e-12		Q9QYS9	QKI_MOUSE	-2.24817	0.0245656
	O54734	OST48_MOUSE	6.3358	2.36115e-10		Q91WQ3	SYYC_MOUSE	-2.16402	0.030463			Q9DBE8	ALG2_MOUSE	6.93562	4.04454e-12		P63260	ACTG_MOUSE	-2.27821	0.0227142
	Q9CQ75	NDUA2_MOUSE	6.0816	1.18987e-09		O35215	DOPD_MOUSE	-2.16818	0.0301452			P62242	RS8_MOUSE	6.65453	2.84204e-11		P14094	AT1B1_MOUSE	-2.28515	0.0223041
	Q91YQ5	RPN1_MOUSE	5.88697	3.93347e-09		Q8K0T0	RTN1_MOUSE	-2.19484	0.0281751			P61222	ABCE1_MOUSE	6.50532	7.75271e-11		P54116	STOM_MOUSE	-2.29529	0.0217167
	Q501J6	DDX17_MOUSE	5.83971	5.22918e-09		P04925	PRIO_MOUSE	-2.20805	0.0272406			P62908	RS3_MOUSE	6.50409	7.81635e-11		Q9WV02	RBMX_MOUSE	-2.3332	0.0196377
	Q99KI0	ACON_MOUSE	5.82975	5.55102e-09		P29341	PABP1_MOUSE	-2.21349	0.0268638			P97863	NFIB_MOUSE	6.48041	9.14731e-11		Q8BFR4	GNS_MOUSE	-2.33764	0.0194061
	Q3ULJ0	GPD1L_MOUSE	5.78536	7.23571e-09		Q8VBZ3	CLPT1_MOUSE	-2.22073	0.026369			O35286	DHX15_MOUSE	6.37784	1.79606e-10		P61750	ARF4_MOUSE	-2.34628	0.0189618
	Q05920	PYC_MOUSE	5.71742	1.08151e-08		Q9QYC0	ADDA_MOUSE	-2.23414	0.0254741			Q61553	FSCN1_MOUSE	6.37214	1.86408e-10		P56399	UBP5_MOUSE	-2.35493	0.018526
	Q8VBT0	TMX1_MOUSE	5.7155	1.09384e-08		P08003	PDIA4_MOUSE	-2.26417	0.0235634			Q501J6	DDX17_MOUSE	6.24701	4.18376e-10		P68510	1433F_MOUSE	-2.36159	0.0181969
	P63038	CH60_MOUSE	5.6801	1.34617e-08		P62245	RS15A_MOUSE	-2.26721	0.0233773			O54734	OST48_MOUSE	6.12466	9.08764e-10		P17439	GLCM_MOUSE	-2.36574	0.0179942
	P50247	SAHH_MOUSE	5.66718	1.45163e-08		Q02248	CTNB1_MOUSE	-2.27771	0.022744			Q99020	ROAA_MOUSE	6.03303	1.60909e-09		Q9R0P9	UCHL1_MOUSE	-2.37	0.0177883
	Q60930	VDAC2_MOUSE	5.63041	1.79783e-08		O35295	PURB_MOUSE	-2.27817	0.0227165			Q9CR57	RL14_MOUSE	6.01817	1.76396e-09		P99028	QCR6_MOUSE	-2.38197	0.0172202
	Q8BP67	RL24_MOUSE	5.62556	1.84909e-08		Q62425	NDUA4_MOUSE	-2.29232	0.0218874			P10922	H10_MOUSE	6.00955	1.86037e-09		P62821	RAB1A_MOUSE	-2.38663	0.0170034
	P61358	RL27_MOUSE	5.54025	3.02044e-08		Q8K4Z3	NNRE_MOUSE	-2.298	0.0215618			P14115	RL27A_MOUSE	5.97906	2.24426e-09		Q80SW1	SAHH2_MOUSE	-2.39747	0.0165087
	P11983	TCPA_MOUSE	5.3883	7.1129e-08		P61164	ACTZ_MOUSE	-2.30309	0.0212739			P60202	MYPR_MOUSE	5.89152	3.82667e-09		Q9CQ92	FIS1_MOUSE	-2.41874	0.0155743
	P61514	RL37A_MOUSE	5.37706	7.57126e-08		P63085	MK01_MOUSE	-2.30478	0.0211787			P19137	LAMA1_MOUSE	5.86913	4.38079e-09		Q99KJ8	DCTN2_MOUSE	-2.43817	0.0147618
	Q03265	ATPA_MOUSE	5.3665	8.02811e-08		P51642	CNTF_MOUSE	-2.3112	0.0208219			Q9QYF1	RDH11_MOUSE	5.74513	9.18481e-09		Q9CQ22	LTOR1_MOUSE	-2.44604	0.0144436
	Q6GQT9	NOMO1_MOUSE	5.34966	8.81198e-08		Q9CQ22	LTOR1_MOUSE	-2.31313	0.0207153			P11031	TCP4_MOUSE	5.67442	1.39162e-08		P70296	PEBP1_MOUSE	-2.44732	0.0143924
	P47962	RL5_MOUSE	5.31763	1.05128e-07		Q61207	SAP_MOUSE	-2.31909	0.0203904			Q6PDM2	SRSF1_MOUSE	5.58032	2.40076e-08		Q9QYC0	ADDA_MOUSE	-2.47731	0.0132378
	Q9Z1N5	DX39B_MOUSE	5.29693	1.17764e-07		P70404	IDHG1_MOUSE	-2.33152	0.0197259			Q60930	VDAC2_MOUSE	5.54975	2.86075e-08		Q9Z0J0	NPC2_MOUSE	-2.48147	0.013084
	Q9CWJ9	PUR9_MOUSE	5.29583	1.18477e-07		Q8VDN2	AT1A1_MOUSE	-2.3356	0.0195119			Q7TPV4	MBB1A_MOUSE	5.54259	2.98034e-08		Q61879	MYH10_MOUSE	-2.49544	0.0125802
	P62702	RS4X_MOUSE	5.21147	1.87352e-07		O70378	EMC8_MOUSE	-2.37835	0.0173901			O55143	AT2A2_MOUSE	5.53408	3.12869e-08		Q99K48	NONO_MOUSE	-2.49655	0.0125407
	P14231	AT1B2_MOUSE	5.18419	2.16961e-07		P84078	ARF1_MOUSE	-2.39664	0.0165464			Q61735	CD47_MOUSE	5.47215	4.44608e-08		O88447	KLC1_MOUSE	-2.4993	0.012444
	P14131	RS16_MOUSE	5.15424	2.54659e-07		P20108	PRDX3_MOUSE	-2.44738	0.01439			O55029	COPB2_MOUSE	5.32533	1.00768e-07		Q9DB20	ATPO_MOUSE	-2.50586	0.0122155
	O55143	AT2A2_MOUSE	5.10526	3.30334e-07		P01325	INS1_MOUSE	-2.50197	0.0123506			O88455	DHCR7_MOUSE	5.31606	1.06036e-07		P20108	PRDX3_MOUSE	-2.51652	0.0118522
	Q61735	CD47_MOUSE	5.10336	3.33673e-07		Q9R1P0	PSA4_MOUSE	-2.50897	0.0121085			P51881	ADT2_MOUSE	5.26121	1.43113e-07		P38060	HMGCL_MOUSE	-2.52052	0.0117182
	Q3THS6	METK2_MOUSE	5.0308	4.88437e-07		Q9Z0J0	NPC2_MOUSE	-2.51017	0.0120673			P62717	RL18A_MOUSE	5.19757	2.01913e-07		Q8BWT1	THIM_MOUSE	-2.5351	0.0112414
	Q8BLN5	ERG7_MOUSE	4.99183	5.98106e-07		P61922	GABT_MOUSE	-2.53803	0.0111477			P62264	RS14_MOUSE	5.12698	2.9442e-07		P17710	HXK1_MOUSE	-2.56277	0.0103839
	Q7TPV4	MBB1A_MOUSE	4.97456	6.53954e-07		Q9DBG3	AP2B1_MOUSE	-2.54148	0.0110384			Q9DB15	RM12_MOUSE	5.11287	3.17295e-07		Q07235	GDN_MOUSE	-2.56683	0.0102633
	Q06185	ATP5I_MOUSE	4.96181	6.98389e-07		Q99JY9	ARP3_MOUSE	-2.554	0.0106494			P58252	EF2_MOUSE	5.07297	3.91655e-07		Q9EQH3	VPS35_MOUSE	-2.57505	0.0100225
	Q8BWF0	SSDH_MOUSE	4.93589	7.97872e-07		O35098	DPYL4_MOUSE	-2.5553	0.0106095			P62751	RL23A_MOUSE	5.01718	5.24357e-07		Q61425	HCDH_MOUSE	-2.58735	0.00967167
	Q9DC69	NDUA9_MOUSE	4.86386	1.15118e-06		Q9CQV8	1433B_MOUSE	-2.56665	0.0102688			P14148	RL7_MOUSE	4.95097	7.38429e-07		P61979	HNRPK_MOUSE	-2.59794	0.00937848
	Q8BFY9	TNPO1_MOUSE	4.8612	1.16679e-06		O08749	DLDH_MOUSE	-2.56906	0.0101974			P62309	RUXG_MOUSE	4.87529	1.08651e-06		P10605	CATB_MOUSE	-2.59822	0.00937086
	Q9CR68	UCRI_MOUSE	4.81653	1.46076e-06		P62141	PP1B_MOUSE	-2.60533	0.00917858			P70372	ELAV1_MOUSE	4.84719	1.2522e-06		P11499	HS90B_MOUSE	-2.6127	0.00898308
	P42932	TCPQ_MOUSE	4.78397	1.71866e-06		P34884	MIF_MOUSE	-2.64083	0.00827021			P70670	NACAM_MOUSE	4.84324	1.27738e-06		P18242	CATD_MOUSE	-2.61808	0.00884254
	P97427	DPYL1_MOUSE	4.77972	1.75537e-06		Q920Q6	MSI2H_MOUSE	-2.64138	0.00825687			Q921F4	HNRLL_MOUSE	4.79691	1.61133e-06		P63085	MK01_MOUSE	-2.62907	0.00856179
	P14206	RSSA_MOUSE	4.65764	3.1986e-06		Q99JY0	ECHB_MOUSE	-2.67043	0.00757534			P61358	RL27_MOUSE	4.75471	1.98736e-06		Q99MN9	PCCB_MOUSE	-2.6309	0.00851588
	Q8BFZ9	ERLN2_MOUSE	4.64247	3.44268e-06		P27546	MAP4_MOUSE	-2.6878	0.00719238			P04104	K2C1_MOUSE	4.75251	2.00911e-06		Q78XF5	OSTC_MOUSE	-2.66571	0.00768259
	Q9CPQ3	TOM22_MOUSE	4.60307	4.16304e-06		P61979	HNRPK_MOUSE	-2.69244	0.00709322			Q6DFW4	NOP58_MOUSE	4.72776	2.27015e-06		P28474	ADHX_MOUSE	-2.67223	0.00753481
	Q8BP47	SYNC_MOUSE	4.59415	4.34508e-06		Q9CQC7	NDUB4_MOUSE	-2.70148	0.0069032			Q9JIK5	DDX21_MOUSE	4.65705	3.20778e-06		Q64727	VINC_MOUSE	-2.68772	0.0071942
	Q99PV0	PRP8_MOUSE	4.58509	4.53797e-06		Q61879	MYH10_MOUSE	-2.73008	0.00633181			P14869	RLA0_MOUSE	4.60651	4.09482e-06		Q99PT1	GDIR1_MOUSE	-2.72559	0.00641858
	P47964	RL36_MOUSE	4.51607	6.29985e-06		Q9QZ06	TOLIP_MOUSE	-2.73215	0.00629228			P50580	PA2G4_MOUSE	4.60029	4.21908e-06		P29391	FRIL1_MOUSE	-2.73974	0.00614887
	Q9CRC0	VKOR1_MOUSE	4.51601	6.30158e-06		Q99K48	NONO_MOUSE	-2.73433	0.00625082			P62270	RS18_MOUSE	4.54405	5.51836e-06		P62141	PP1B_MOUSE	-2.74649	0.00602372
	Q9DCT2	NDUS3_MOUSE	4.50668	6.58509e-06		Q921F2	TADBP_MOUSE	-2.74561	0.00603992			O08795	GLU2B_MOUSE	4.53989	5.62828e-06		P50396	GDIA_MOUSE	-2.75897	0.00579838
	Q64511	TOP2B_MOUSE	4.46114	8.15247e-06		Q5U458	DJC11_MOUSE	-2.75811	0.00581364			P97315	CSRP1_MOUSE	4.53761	5.68965e-06		Q91X97	NCALD_MOUSE	-2.77155	0.00557899
	Q6DFW4	NOP58_MOUSE	4.45574	8.3604e-06		P28798	GRN_MOUSE	-2.76954	0.00561358			Q9D379	HYEP_MOUSE	4.53174	5.84993e-06		Q9D1G1	RAB1B_MOUSE	-2.80626	0.00501203
	P14148	RL7_MOUSE	4.42444	9.66931e-06		P35762	CD81_MOUSE	-2.76978	0.00560949			Q922Q8	LRC59_MOUSE	4.53006	5.89657e-06		Q9DCD0	6PGD_MOUSE	-2.80719	0.00499762
	Q8C2Q3	RBM14_MOUSE	4.3996	1.08451e-05		P11499	HS90B_MOUSE	-2.77313	0.00555195			P47964	RL36_MOUSE	4.52654	5.99564e-06		O88531	PPT1_MOUSE	-2.81052	0.00494616
	Q99JB2	STML2_MOUSE	4.39276	1.11921e-05		Q8BP92	RCN2_MOUSE	-2.78775	0.00530752			P14206	RSSA_MOUSE	4.52192	6.128e-06		P27546	MAP4_MOUSE	-2.81569	0.00486726
	Q9QXB9	DRG2_MOUSE	4.38951	1.13609e-05		P97447	FHL1_MOUSE	-2.78886	0.00528937			Q9CR68	UCRI_MOUSE	4.5072	6.56892e-06		Q9DBG3	AP2B1_MOUSE	-2.83917	0.00452314
	Q8BK67	RCC2_MOUSE	4.38735	1.14743e-05		Q8C8R3	ANK2_MOUSE	-2.82241	0.0047664			Q9CRC0	VKOR1_MOUSE	4.43983	9.00312e-06		O88958	GNPI1_MOUSE	-2.84314	0.00446713
	P62908	RS3_MOUSE	4.38211	1.17536e-05		P06151	LDHA_MOUSE	-2.83805	0.00453901			P12970	RL7A_MOUSE	4.43149	9.35849e-06		Q5U458	DJC11_MOUSE	-2.84649	0.00442047
	O88455	DHCR7_MOUSE	4.36471	1.27289e-05		Q9DCL9	PUR6_MOUSE	-2.84281	0.00447176			P09405	NUCL_MOUSE	4.42749	9.53381e-06		Q64105	SPRE_MOUSE	-2.86421	0.00418055
	Q6PDM2	SRSF1_MOUSE	4.3182	1.57308e-05		P10605	CATB_MOUSE	-2.87945	0.00398371			Q99JR1	SFXN1_MOUSE	4.42143	9.80481e-06		P18572	BASI_MOUSE	-2.86443	0.00417767
	Q91VC3	IF4A3_MOUSE	4.21751	2.47013e-05		O70492	SNX3_MOUSE	-2.88079	0.00396683			Q9Z2I9	SUCB1_MOUSE	4.41541	1.00818e-05		Q08642	PADI2_MOUSE	-2.87345	0.00406017
	Q9Z2I9	SUCB1_MOUSE	4.19663	2.70911e-05		Q8BWT1	THIM_MOUSE	-2.88285	0.00394098			P97450	ATP5J_MOUSE	4.38058	1.18365e-05		P24369	PPIB_MOUSE	-2.89005	0.0038518
	P55096	ABCD3_MOUSE	4.19313	2.75134e-05		P47757	CAPZB_MOUSE	-2.92151	0.0034834			P67984	RL22_MOUSE	4.30011	1.70713e-05		Q9JIF7	COPB_MOUSE	-2.89077	0.00384295
	O35658	C1QBP_MOUSE	4.19224	2.76209e-05		P26443	DHE3_MOUSE	-2.93637	0.00332078			Q8BP47	SYNC_MOUSE	4.29876	1.71754e-05		P62192	PRS4_MOUSE	-2.91304	0.00357924
	P15864	H12_MOUSE	4.17901	2.92786e-05		Q8K3C3	LZIC_MOUSE	-2.98011	0.00288144			Q9Z1N5	DX39B_MOUSE	4.28086	1.86171e-05		P97447	FHL1_MOUSE	-2.96442	0.00303252
	P19096	FAS_MOUSE	4.09537	4.21487e-05		Q76MZ3	2AAA_MOUSE	-2.984	0.0028451			Q64433	CH10_MOUSE	4.27135	1.94294e-05		P14152	MDHC_MOUSE	-3.01415	0.00257699
	P60843	IF4A1_MOUSE	4.09317	4.25511e-05		Q8CGK3	LONM_MOUSE	-3.01291	0.00258755			P08113	ENPL_MOUSE	4.25399	2.09991e-05		P18052	PTPRA_MOUSE	-3.01507	0.00256923
	P62717	RL18A_MOUSE	4.08904	4.33158e-05		Q9D8E6	RL4_MOUSE	-3.02064	0.00252241			Q91VC3	IF4A3_MOUSE	4.22122	2.42989e-05		O70492	SNX3_MOUSE	-3.04331	0.00233989
	P35979	RL12_MOUSE	4.06689	4.7645e-05		P10649	GSTM1_MOUSE	-3.02093	0.00251996			Q61024	ASNS_MOUSE	4.17644	2.96106e-05		P50543	S10AB_MOUSE	-3.04659	0.00231451
	P62270	RS18_MOUSE	4.0338	5.48809e-05		Q60597	ODO1_MOUSE	-3.03438	0.00241029			Q8BH59	CMC1_MOUSE	4.16837	3.06779e-05		Q8VDN2	AT1A1_MOUSE	-3.04845	0.00230028
	P67984	RL22_MOUSE	4.00451	6.21451e-05		Q9D8W5	PSD12_MOUSE	-3.03467	0.00240796			P17918	PCNA_MOUSE	4.14497	3.39854e-05		P68369	TBA1A_MOUSE	-3.06094	0.00220641
	P43276	H15_MOUSE	3.98981	6.6127e-05		P17427	AP2A2_MOUSE	-3.03658	0.00239278			Q921G7	ETFD_MOUSE	4.13931	3.48349e-05		Q91WS0	CISD1_MOUSE	-3.06174	0.00220053
	P04104	K2C1_MOUSE	3.94769	7.89096e-05		P62192	PRS4_MOUSE	-3.09006	0.00200118			Q61411	RASH_MOUSE	4.13875	3.492e-05		Q9QYB5	ADDG_MOUSE	-3.07509	0.00210437
	P12970	RL7A_MOUSE	3.93937	8.16949e-05		P28474	ADHX_MOUSE	-3.09613	0.00196068			P37040	NCPR_MOUSE	4.12154	3.76344e-05		P20152	VIME_MOUSE	-3.07558	0.00210095
	P31650	S6A11_MOUSE	3.92878	8.53771e-05		O88653	LTOR3_MOUSE	-3.13488	0.00171925			Q8BGC4	ZADH2_MOUSE	4.09376	4.24436e-05		O08553	DPYL2_MOUSE	-3.08258	0.00205213
	P62264	RS14_MOUSE	3.90397	9.46283e-05		Q60864	STIP1_MOUSE	-3.13694	0.0017072			P62983	RS27A_MOUSE	4.04648	5.19933e-05		P45952	ACADM_MOUSE	-3.09514	0.00196721
	P27773	PDIA3_MOUSE	3.86247	0.000112246		P14152	MDHC_MOUSE	-3.15441	0.00160824			Q8BK67	RCC2_MOUSE	4.03218	5.52623e-05		P26883	FKB1A_MOUSE	-3.09561	0.00196406
	Q05186	RCN1_MOUSE	3.7875	0.00015217		Q8VCW8	ACSF2_MOUSE	-3.15705	0.00159374			Q6P4T2	U520_MOUSE	4.03168	5.53796e-05		Q8VEH3	ARL8A_MOUSE	-3.09911	0.001941
	Q64433	CH10_MOUSE	3.77931	0.000157261		O88531	PPT1_MOUSE	-3.16647	0.00154303			Q9R118	HTRA1_MOUSE	4.00553	6.18792e-05		O35215	DOPD_MOUSE	-3.12446	0.0017813
	Q80WJ7	LYRIC_MOUSE	3.7233	0.000196637		P62874	GBB1_MOUSE	-3.16752	0.00153746			P43276	H15_MOUSE	3.99303	6.52336e-05		Q9CQA3	SDHB_MOUSE	-3.18968	0.00142432
	P14869	RLA0_MOUSE	3.71673	0.000201815		Q61753	SERA_MOUSE	-3.17097	0.00151928			P55096	ABCD3_MOUSE	3.89556	9.79739e-05		Q62048	PEA15_MOUSE	-3.19493	0.00139865
	P70670	NACAM_MOUSE	3.69867	0.000216731		P26645	MARCS_MOUSE	-3.18711	0.00143702			P62852	RS25_MOUSE	3.85191	0.000117202		P62627	DLRB1_MOUSE	-3.22382	0.00126494
	P17918	PCNA_MOUSE	3.69806	0.000217253		Q921M7	FA49B_MOUSE	-3.19835	0.00138214			P35979	RL12_MOUSE	3.85078	0.000117742		P62874	GBB1_MOUSE	-3.23243	0.00122743
	P51881	ADT2_MOUSE	3.64517	0.000267214		Q61545	EWS_MOUSE	-3.20134	0.00136789			Q8BP67	RL24_MOUSE	3.8458	0.00012016		Q9Z204	HNRPC_MOUSE	-3.23999	0.00119534
	Q60714	S27A1_MOUSE	3.64303	0.000269446		Q64521	GPDM_MOUSE	-3.20613	0.00134535			Q3THW5	H2AV_MOUSE	3.83731	0.000124388		P08003	PDIA4_MOUSE	-3.25328	0.00114081
	Q61543	GSLG1_MOUSE	3.64196	0.000270575		P40142	TKT_MOUSE	-3.21363	0.0013107			Q8R0X7	SGPL1_MOUSE	3.83688	0.00012461		Q9CVB6	ARPC2_MOUSE	-3.25407	0.00113764
	P35279	RAB6A_MOUSE	3.62706	0.000286662		Q9R1P1	PSB3_MOUSE	-3.21527	0.00130322			P47911	RL6_MOUSE	3.82394	0.000131338		Q9WTX5	SKP1_MOUSE	-3.26269	0.0011036
	P62852	RS25_MOUSE	3.61959	0.000295064		Q9R0P9	UCHL1_MOUSE	-3.24309	0.00118242			Q8BFR5	EFTU_MOUSE	3.8216	0.000132586		P62858	RS28_MOUSE	-3.27448	0.00105856
	Q61595	KTN1_MOUSE	3.57137	0.000355113		P45952	ACADM_MOUSE	-3.24583	0.0011711			P63276	RS17_MOUSE	3.76482	0.000166666		Q60864	STIP1_MOUSE	-3.28738	0.00101123
	Q99KP6	PRP19_MOUSE	3.56593	0.000362571		Q9DBJ1	PGAM1_MOUSE	-3.26643	0.00108912			P15864	H12_MOUSE	3.72768	0.000193249		Q8BGT8	PHIPL_MOUSE	-3.29809	0.000973444
	P43277	H13_MOUSE	3.55774	0.000374059		Q9DB20	ATPO_MOUSE	-3.2791	0.00104137			P28571	SC6A9_MOUSE	3.57247	0.000353626		Q99LD8	DDAH2_MOUSE	-3.32083	0.000897491
	P43274	H14_MOUSE	3.49422	0.000475443		O70310	NMT1_MOUSE	-3.28	0.00103808			Q8C2Q3	RBM14_MOUSE	3.5679	0.000359858		Q9DBJ1	PGAM1_MOUSE	-3.48449	0.000493067
	Q60932	VDAC1_MOUSE	3.49336	0.000476991		P26041	MOES_MOUSE	-3.28205	0.00103056			Q9ESZ8	GTF2I_MOUSE	3.5605	0.000370146		Q9Z172	SUMO3_MOUSE	-3.50983	0.000448398
	Q9D964	GATM_MOUSE	3.43277	0.000597449		Q61166	MARE1_MOUSE	-3.32465	0.000885288			Q66JS6	EI3JB_MOUSE	3.55137	0.000383232		P70202	LXN_MOUSE	-3.51612	0.000437911
	O35381	AN32A_MOUSE	3.41411	0.0006399		Q6ZQ38	CAND1_MOUSE	-3.37221	0.000745668			Q91YQ5	RPN1_MOUSE	3.53757	0.000403833		Q9DAS9	GBG12_MOUSE	-3.52266	0.000427238
	P09671	SODM_MOUSE	3.40351	0.000665269		P29391	FRIL1_MOUSE	-3.39595	0.000683901			Q9CPR4	RL17_MOUSE	3.52583	0.00042215		Q9CQC7	NDUB4_MOUSE	-3.52495	0.000423561
	Q61553	FSCN1_MOUSE	3.38541	0.000710728		Q922B2	SYDC_MOUSE	-3.39702	0.000681246			P14873	MAP1B_MOUSE	3.47789	0.000505381		P62897	CYC_MOUSE	-3.52583	0.000422161
	Q9EQU5	SET_MOUSE	3.38089	0.000722527		P63101	1433Z_MOUSE	-3.41088	0.000647525			Q99PV0	PRP8_MOUSE	3.47143	0.000517686		Q9Z1Z0	USO1_MOUSE	-3.57878	0.000345197
	P11031	TCP4_MOUSE	3.38079	0.000722787		Q9DAS9	GBG12_MOUSE	-3.43448	0.000593682			P43277	H13_MOUSE	3.43404	0.000594663		O35344	IMA4_MOUSE	-3.58201	0.000340957
	Q6P4T2	U520_MOUSE	3.35128	0.0008044		Q9QXS1	PLEC_MOUSE	-3.44546	0.000570084			P19096	FAS_MOUSE	3.40483	0.00066205		Q99M71	EPDR1_MOUSE	-3.59044	0.000330118
	Q9CR57	RL14_MOUSE	3.32444	0.000885954		Q78XF5	OSTC_MOUSE	-3.44704	0.000566761			P19536	COX5B_MOUSE	3.40401	0.000664054		O70310	NMT1_MOUSE	-3.6438	0.000268646
	Q9DBG6	RPN2_MOUSE	3.29787	0.000974199		P62858	RS28_MOUSE	-3.50449	0.000457484			Q6PB66	LPPRC_MOUSE	3.39943	0.00067527		P17047	LAMP2_MOUSE	-3.64674	0.00026559
	P51863	VA0D1_MOUSE	3.2969	0.000977567		Q61990	PCBP2_MOUSE	-3.5049	0.000456787			O55142	RL35A_MOUSE	3.38428	0.000713664		Q99L04	DHRS1_MOUSE	-3.65476	0.000257419
	Q99KV1	DJB11_MOUSE	3.28583	0.00101682		Q9R257	HEBP1_MOUSE	-3.51611	0.000437914			Q9D0E1	HNRPM_MOUSE	3.35286	0.000799804		Q11011	PSA_MOUSE	-3.67006	0.000242494
	P19253	RL13A_MOUSE	3.27232	0.0010667		Q9Z204	HNRPC_MOUSE	-3.5388	0.000401948			Q03265	ATPA_MOUSE	3.34755	0.000815304		Q9R1P0	PSA4_MOUSE	-3.69208	0.000222429
	Q9DBE8	ALG2_MOUSE	3.26988	0.00107593		P18052	PTPRA_MOUSE	-3.54449	0.000393372			Q91VS7	MGST1_MOUSE	3.34616	0.000819405		Q91XV3	BASP1_MOUSE	-3.71415	0.000203884
	Q8BSY0	ASPH_MOUSE	3.26093	0.00111048		Q9CPV4	GLOD4_MOUSE	-3.55595	0.000376613			Q9Z2W0	DNPEP_MOUSE	3.32508	0.000883923		Q8C8R3	ANK2_MOUSE	-3.77474	0.000160175
	Q99020	ROAA_MOUSE	3.22657	0.00125283		P54071	IDHP_MOUSE	-3.55865	0.000372772			P25206	MCM3_MOUSE	3.31813	0.000906218		Q61166	MARE1_MOUSE	-3.78445	0.000154048
	Q9CY27	TECR_MOUSE	3.1953	0.00139685		Q00612	G6PD1_MOUSE	-3.583	0.000339665			P97390	VPS45_MOUSE	3.3165	0.000911535		P03995	GFAP_MOUSE	-3.84502	0.000120543
	P61222	ABCE1_MOUSE	3.18626	0.00144123		P99028	QCR6_MOUSE	-3.58958	0.000331214			Q64511	TOP2B_MOUSE	3.28029	0.001037		P62075	TIM13_MOUSE	-3.85599	0.000115262
	O55142	RL35A_MOUSE	3.17975	0.001474		Q9CPU0	LGUL_MOUSE	-3.61012	0.000306052			Q00PI9	HNRL2_MOUSE	3.26038	0.00111265		P61982	1433G_MOUSE	-3.86266	0.000112158
	Q9R118	HTRA1_MOUSE	3.14339	0.00167004		Q6P069	SORCN_MOUSE	-3.61274	0.000302973			O35381	AN32A_MOUSE	3.23397	0.00122082		P12960	CNTN1_MOUSE	-3.8635	0.000111774
	Q7TNC4	LC7L2_MOUSE	3.10442	0.00190651		Q8BGT8	PHIPL_MOUSE	-3.62047	0.000294064			P43274	H14_MOUSE	3.22753	0.00124864		Q9CPX6	ATG3_MOUSE	-3.88055	0.00010422
	Q9WTR5	CAD13_MOUSE	3.10268	0.00191779		P20152	VIME_MOUSE	-3.62064	0.000293877			Q8K009	AL1L2_MOUSE	3.16308	0.00156108		P99029	PRDX5_MOUSE	-3.90241	9.52404e-05
	Q9QYF1	RDH11_MOUSE	3.07149	0.00212993		Q925N0	SFXN5_MOUSE	-3.70817	0.000208764			P97427	DPYL1_MOUSE	3.15723	0.00159278		P17751	TPIS_MOUSE	-3.94888	7.8519e-05
	P13020	GELS_MOUSE	3.06571	0.00217157		P18572	BASI_MOUSE	-3.73898	0.000184769			Q9CQ75	NDUA2_MOUSE	3.13792	0.00170153		Q9D3A9	TTYH1_MOUSE	-3.96696	7.27946e-05
	Q60634	FLOT2_MOUSE	3.05954	0.0022168		P54116	STOM_MOUSE	-3.73928	0.00018455			Q9CZX9	EMC4_MOUSE	3.08527	0.00203365		Q8BH95	ECHM_MOUSE	-3.97254	7.11104e-05
	P62827	RAN_MOUSE	3.00987	0.00261363		Q99L04	DHRS1_MOUSE	-3.74137	0.000183021			P50247	SAHH_MOUSE	3.05901	0.00222067		P68254	1433T_MOUSE	-3.98227	6.82596e-05
	P28571	SC6A9_MOUSE	3.00948	0.00261691		O70318	E41L2_MOUSE	-3.75907	0.000170548			P31650	S6A11_MOUSE	3.01167	0.00259816		Q99JY9	ARP3_MOUSE	-4.02488	5.70035e-05
	P60202	MYPR_MOUSE	3.00035	0.00269666		P05063	ALDOC_MOUSE	-3.76191	0.000168617			P67778	PHB_MOUSE	2.97768	0.00290435		Q6P069	SORCN_MOUSE	-4.04197	5.30036e-05
	P50580	PA2G4_MOUSE	2.98004	0.0028821		P70296	PEBP1_MOUSE	-3.78508	0.000153658			Q9DCT2	NDUS3_MOUSE	2.96849	0.00299268		O55234	PSB5_MOUSE	-4.04809	5.16371e-05
	P97390	VPS45_MOUSE	2.95382	0.00313863		Q3THE2	ML12B_MOUSE	-3.81731	0.000134913			P46638	RB11B_MOUSE	2.94491	0.00323044		P20357	MTAP2_MOUSE	-4.06564	4.78999e-05
	Q61656	DDX5_MOUSE	2.94818	0.00319655		P18242	CATD_MOUSE	-3.82251	0.000132102			P03899	NU3M_MOUSE	2.93995	0.00328268		Q61792	LASP1_MOUSE	-4.0866	4.37737e-05
	Q3THW5	H2AV_MOUSE	2.93145	0.0033738		P31786	ACBP_MOUSE	-3.83849	0.000123793			Q9D964	GATM_MOUSE	2.9175	0.00352853		Q91YR1	TWF1_MOUSE	-4.10312	4.07622e-05
	Q99P72	RTN4_MOUSE	2.92671	0.00342564		O55234	PSB5_MOUSE	-3.85076	0.000117752			Q99PU5	ACBG1_MOUSE	2.91602	0.00354533		Q9D6F9	TBB4A_MOUSE	-4.11131	3.93425e-05
	Q9JHR7	IDE_MOUSE	2.88958	0.00385757		P18872	GNAO_MOUSE	-3.87123	0.000108287			Q60634	FLOT2_MOUSE	2.87724	0.00401168		P05063	ALDOC_MOUSE	-4.13821	3.5003e-05
	Q9CPR4	RL17_MOUSE	2.8885	0.00387079		P70202	LXN_MOUSE	-3.8861	0.000101869			Q8BMK4	CKAP4_MOUSE	2.8462	0.00442445		P54071	IDHP_MOUSE	-4.14247	3.43591e-05
	Q3TTY5	K22E_MOUSE	2.87353	0.00405909		P52196	THTR_MOUSE	-3.91218	9.14674e-05			Q60932	VDAC1_MOUSE	2.82875	0.00467303		Q61753	SERA_MOUSE	-4.14908	3.33817e-05
	Q99LB2	DHRS4_MOUSE	2.87024	0.00410161		Q9D6F9	TBB4A_MOUSE	-3.91873	8.9017e-05			Q91VR5	DDX1_MOUSE	2.82767	0.00468886		Q60597	ODO1_MOUSE	-4.17299	3.00633e-05
	Q9DCX2	ATP5H_MOUSE	2.85625	0.00428681		Q8K310	MATR3_MOUSE	-3.94156	8.09541e-05			P23492	PNPH_MOUSE	2.79863	0.00513195		P31786	ACBP_MOUSE	-4.19138	2.77268e-05
	Q78IK2	USMG5_MOUSE	2.85114	0.00435625		O08553	DPYL2_MOUSE	-3.94649	7.93057e-05			O35857	TIM44_MOUSE	2.79763	0.00514786		Q8BP92	RCN2_MOUSE	-4.21901	2.45383e-05
	Q8BZ98	DYN3_MOUSE	2.84926	0.00438211		Q91ZJ5	UGPA_MOUSE	-3.96785	7.25247e-05			Q9WUM5	SUCA_MOUSE	2.75187	0.00592567		Q91ZJ5	UGPA_MOUSE	-4.29054	1.78242e-05
	P25206	MCM3_MOUSE	2.81479	0.00488091		Q9DCD0	6PGD_MOUSE	-4.02709	5.6472e-05			Q6GQT9	NOMO1_MOUSE	2.74123	0.00612104		Q9WUK2	IF4H_MOUSE	-4.29345	1.75914e-05
	Q8BH59	CMC1_MOUSE	2.7908	0.00525777		Q61792	LASP1_MOUSE	-4.03605	5.43587e-05			Q9JJI8	RL38_MOUSE	2.73498	0.00623838		P51642	CNTF_MOUSE	-4.33041	1.4883e-05
	Q6PB66	LPPRC_MOUSE	2.78123	0.00541528		Q9CX86	ROA0_MOUSE	-4.08144	4.47568e-05			Q6IFZ6	K2C1B_MOUSE	2.72833	0.00636558		P47757	CAPZB_MOUSE	-4.34095	1.41867e-05
	Q99JR1	SFXN1_MOUSE	2.73641	0.00621128		P29758	OAT_MOUSE	-4.09078	4.29929e-05			Q9CQC6	BZW1_MOUSE	2.68553	0.00724139		P62962	PROF1_MOUSE	-4.35984	1.30156e-05
	P46638	RB11B_MOUSE	2.69847	0.00696596		Q9D1G1	RAB1B_MOUSE	-4.09359	4.24747e-05			P55258	RAB8A_MOUSE	2.67093	0.00756423		P26043	RADI_MOUSE	-4.38068	1.18309e-05
	P21279	GNAQ_MOUSE	2.67931	0.00737742		P61982	1433G_MOUSE	-4.10986	3.95899e-05			Q99KV1	DJB11_MOUSE	2.67092	0.00756442		Q9QZ06	TOLIP_MOUSE	-4.39469	1.10929e-05
	P68037	UB2L3_MOUSE	2.65292	0.00797997		Q9CVB6	ARPC2_MOUSE	-4.16156	3.16088e-05			Q99JB2	STML2_MOUSE	2.64271	0.00822446		P17742	PPIA_MOUSE	-4.44797	8.66856e-06
	P07356	ANXA2_MOUSE	2.64865	0.00808138		P26883	FKB1A_MOUSE	-4.21	2.55368e-05			P62849	RS24_MOUSE	2.62895	0.00856501		P10649	GSTM1_MOUSE	-4.48972	7.13164e-06
	P62743	AP2S1_MOUSE	2.63889	0.00831787		Q04447	KCRB_MOUSE	-4.24641	2.1722e-05			Q9D0T1	NH2L1_MOUSE	2.62495	0.00866616		P40142	TKT_MOUSE	-4.49297	7.02355e-06
	P11438	LAMP1_MOUSE	2.6317	0.00849591		P03995	GFAP_MOUSE	-4.25463	2.09398e-05			Q78PY7	SND1_MOUSE	2.61461	0.00893285		P26231	CTNA1_MOUSE	-4.49748	6.87624e-06
	P21956	MFGM_MOUSE	2.6303	0.00853108		P19157	GSTP1_MOUSE	-4.29585	1.74024e-05			P47802	MTX1_MOUSE	2.61134	0.00901872		Q60963	PAFA_MOUSE	-4.52177	6.13247e-06
	P43275	H11_MOUSE	2.58985	0.0096018		P48962	ADT1_MOUSE	-4.33099	1.4844e-05			O88685	PRS6A_MOUSE	2.60191	0.00927068		Q99KC8	VMA5A_MOUSE	-4.56282	5.04702e-06
	O70133	DHX9_MOUSE	2.57811	0.00993433		Q9QYB5	ADDG_MOUSE	-4.40511	1.05731e-05			P16858	G3P_MOUSE	2.56628	0.0102796		P06151	LDHA_MOUSE	-4.67632	2.92074e-06
	Q6IFZ6	K2C1B_MOUSE	2.54552	0.0109116		P26231	CTNA1_MOUSE	-4.4157	1.00686e-05			O70133	DHX9_MOUSE	2.55679	0.0105643		Q9Z140	CPNE6_MOUSE	-4.68504	2.79909e-06
	P97300	NPTN_MOUSE	2.54525	0.0109198		Q8VEK3	HNRPU_MOUSE	-4.4301	9.41915e-06			Q8BMJ2	SYLC_MOUSE	2.53447	0.0112619		Q8BTM8	FLNA_MOUSE	-4.70795	2.50217e-06
	P15105	GLNA_MOUSE	2.52854	0.0114537		P28652	KCC2B_MOUSE	-4.46892	7.86161e-06			P43275	H11_MOUSE	2.53431	0.0112669		Q61316	HSP74_MOUSE	-4.72369	2.316e-06
	Q9JHI5	IVD_MOUSE	2.51399	0.0119374		Q60598	SRC8_MOUSE	-4.49733	6.88119e-06			Q8VBT0	TMX1_MOUSE	2.52848	0.0114559		P60710	ACTB_MOUSE	-4.73211	2.22197e-06
	P67778	PHB_MOUSE	2.51305	0.0119694		O08709	PRDX6_MOUSE	-4.52943	5.91421e-06			Q80WJ7	LYRIC_MOUSE	2.52796	0.0114727		P35700	PRDX1_MOUSE	-4.77633	1.78519e-06
	Q9WTM5	RUVB2_MOUSE	2.49726	0.0125159		P50543	S10AB_MOUSE	-4.53532	5.75149e-06			Q9D051	ODPB_MOUSE	2.51913	0.0117647		P62259	1433E_MOUSE	-4.85526	1.2023e-06
	Q9Z2W0	DNPEP_MOUSE	2.49224	0.0126941		P52760	UK114_MOUSE	-4.54634	5.45879e-06			P16330	CN37_MOUSE	2.50304	0.0123133		Q61171	PRDX2_MOUSE	-4.87714	1.07633e-06
	Q921E2	RAB31_MOUSE	2.48107	0.013099		P62259	1433E_MOUSE	-4.58224	4.60019e-06			Q8BHN3	GANAB_MOUSE	2.45643	0.0140326		Q922B2	SYDC_MOUSE	-4.95386	7.27541e-07
	P97351	RS3A_MOUSE	2.47025	0.0135018		Q61171	PRDX2_MOUSE	-4.59326	4.36371e-06			Q8VH51	RBM39_MOUSE	2.43275	0.0149848		Q80XN0	BDH_MOUSE	-4.97786	6.4292e-07
	P45591	COF2_MOUSE	2.45316	0.0141606		Q99LY9	NDUS5_MOUSE	-4.64407	3.41607e-06			Q9DBG6	RPN2_MOUSE	2.41961	0.015537		P52760	UK114_MOUSE	-5.14636	2.6559e-07
	P02535	K1C10_MOUSE	2.45218	0.0141993		Q8R0Y6	AL1L1_MOUSE	-4.64768	3.35696e-06			O88809	DCX_MOUSE	2.4189	0.0155673		O08709	PRDX6_MOUSE	-5.15345	2.55736e-07
	P47802	MTX1_MOUSE	2.42309	0.0153892		P26040	EZRI_MOUSE	-4.64922	3.33186e-06			P50446	K2C6A_MOUSE	2.40861	0.0160135		Q9DAK9	PHP14_MOUSE	-5.1691	2.35225e-07
	P70372	ELAV1_MOUSE	2.41702	0.0156482		P16125	LDHB_MOUSE	-4.69043	2.72633e-06			P48722	HS74L_MOUSE	2.40388	0.0162221		O35114	SCRB2_MOUSE	-5.218	1.80863e-07
	Q9CQN1	TRAP1_MOUSE	2.40288	0.0162665		P35700	PRDX1_MOUSE	-4.81781	1.45141e-06			P24270	CATA_MOUSE	2.40221	0.0162964		P26645	MARCS_MOUSE	-5.24617	1.55294e-07
	Q8K009	AL1L2_MOUSE	2.3978	0.0164938		P68369	TBA1A_MOUSE	-4.81939	1.43995e-06			Q9DA32	SUN5_MOUSE	2.37476	0.0175603		P29758	OAT_MOUSE	-5.29758	1.17346e-07
	Q8BMK4	CKAP4_MOUSE	2.39744	0.0165099		Q9DAW9	CNN3_MOUSE	-4.84363	1.27488e-06			Q60668	HNRPD_MOUSE	2.37055	0.0177616		P26039	TLN1_MOUSE	-5.31223	1.08293e-07
	Q9D0E1	HNRPM_MOUSE	2.39441	0.0166469		Q80UW2	FBX2_MOUSE	-4.92241	8.54847e-07			P30416	FKBP4_MOUSE	2.36301	0.0181271		Q04447	KCRB_MOUSE	-5.37753	7.55163e-08
	Q99LC3	NDUAA_MOUSE	2.38863	0.0169115		P21107	TPM3_MOUSE	-4.96464	6.88277e-07			Q8CCK0	H2AW_MOUSE	2.359	0.0183244		Q8K4Z3	NNRE_MOUSE	-5.39033	7.03286e-08
	P24270	CATA_MOUSE	2.35228	0.0186587		Q62048	PEA15_MOUSE	-4.98636	6.15273e-07			Q9D6X6	PRS23_MOUSE	2.35697	0.0184246		Q9QXZ0	MACF1_MOUSE	-5.46817	4.54696e-08
	Q3B7Z2	OSBP1_MOUSE	2.3335	0.0196218		P06745	G6PI_MOUSE	-5.03828	4.69736e-07			P09671	SODM_MOUSE	2.3515	0.0186979		Q925N0	SFXN5_MOUSE	-5.47906	4.27602e-08
	P62806	H4_MOUSE	2.329	0.019859		Q8BH95	ECHM_MOUSE	-5.0427	4.59013e-07			P97300	NPTN_MOUSE	2.33902	0.0193343		Q91W90	TXND5_MOUSE	-5.51656	3.45694e-08
	P58252	EF2_MOUSE	2.31011	0.020882		Q8VDP4	CCAR2_MOUSE	-5.11395	3.15495e-07			Q61656	DDX5_MOUSE	2.33742	0.0194171		P56391	CX6B1_MOUSE	-5.53634	3.0885e-08
	Q91VR5	DDX1_MOUSE	2.29244	0.0218804		Q9Z140	CPNE6_MOUSE	-5.18235	2.19112e-07			P68372	TBB4B_MOUSE	2.32692	0.0199694		P52196	THTR_MOUSE	-5.57167	2.52308e-08
	Q61411	RASH_MOUSE	2.28579	0.0222666		Q99M71	EPDR1_MOUSE	-5.34758	8.91385e-08			Q9JK48	SHLB1_MOUSE	2.29906	0.0215013		Q8K1M6	DNM1L_MOUSE	-5.65784	1.53289e-08
	P50446	K2C6A_MOUSE	2.28537	0.022291		P09411	PGK1_MOUSE	-5.37124	7.81987e-08			Q921E2	RAB31_MOUSE	2.29449	0.0217621		Q9QXS1	PLEC_MOUSE	-5.66928	1.43395e-08
	P62855	RS26_MOUSE	2.2815	0.0225186		Q9D0I9	SYRC_MOUSE	-5.41935	5.98164e-08			Q61595	KTN1_MOUSE	2.27742	0.0227614		P26040	EZRI_MOUSE	-5.71736	1.08191e-08
	P09405	NUCL_MOUSE	2.27877	0.022681		P62880	GBB2_MOUSE	-5.43814	5.38406e-08			Q9JIX8	ACINU_MOUSE	2.26789	0.023336		Q9CPV4	GLOD4_MOUSE	-5.76206	8.30918e-09
	Q9CQC6	BZW1_MOUSE	2.25223	0.0243079		P17742	PPIA_MOUSE	-5.56521	2.61844e-08			P21279	GNAQ_MOUSE	2.24629	0.0246856		P62880	GBB2_MOUSE	-5.78148	7.40457e-09
	Q9CZW4	ACSL3_MOUSE	2.23709	0.0252802		O88844	IDHC_MOUSE	-5.57105	2.53206e-08			Q9WTR5	CAD13_MOUSE	2.2393	0.0251363		P52480	KPYM_MOUSE	-5.80102	6.59147e-09
	Q9DB77	QCR2_MOUSE	2.23498	0.0254189		Q9EQF6	DPYL5_MOUSE	-5.65969	1.51648e-08			Q64152	BTF3_MOUSE	2.23762	0.0252459		P55302	AMRP_MOUSE	-5.88903	3.88479e-09
	P63276	RS17_MOUSE	2.2348	0.0254305		Q9CQI6	COTL1_MOUSE	-5.74932	8.96037e-09			O35658	C1QBP_MOUSE	2.23531	0.0253969		P23242	CXA1_MOUSE	-5.94364	2.78756e-09
	P62196	PRS8_MOUSE	2.22231	0.0262621		Q9WTX5	SKP1_MOUSE	-5.76869	7.98909e-09			O35874	SATT_MOUSE	2.22786	0.0258898		P63101	1433Z_MOUSE	-5.9962	2.01987e-09
	P30416	FKBP4_MOUSE	2.2122	0.0269531		P05064	ALDOA_MOUSE	-5.78056	7.44526e-09			Q6NVF9	CPSF6_MOUSE	2.22774	0.0258979		P61922	GABT_MOUSE	-6.2832	3.31679e-10
	Q9CY58	PAIRB_MOUSE	2.21205	0.0269631		P17751	TPIS_MOUSE	-6.33678	2.34617e-10			P11438	LAMP1_MOUSE	2.21766	0.0265781		P06745	G6PI_MOUSE	-6.5047	7.78477e-11
	P62317	SMD2_MOUSE	2.18375	0.0289805		Q91W90	TXND5_MOUSE	-6.44474	1.15796e-10			P62855	RS26_MOUSE	2.18242	0.0290788		P09411	PGK1_MOUSE	-6.83759	8.05356e-12
	P97821	CATC_MOUSE	2.18089	0.0291917		P16546	SPTN1_MOUSE	-6.52504	6.79845e-11			Q3TTY5	K22E_MOUSE	2.18197	0.0291116		P47754	CAZA2_MOUSE	-6.87136	6.35936e-12
	Q99PU5	ACBG1_MOUSE	2.16403	0.0304617		Q01853	TERA_MOUSE	-6.63692	3.20302e-11			Q9CXZ1	NDUS4_MOUSE	2.1648	0.0304027		P16546	SPTN1_MOUSE	-7.05954	1.67044e-12
	Q9D6X6	PRS23_MOUSE	2.16284	0.0305532		Q80XN0	BDH_MOUSE	-6.64184	3.0979e-11			P62814	VATB2_MOUSE	2.14796	0.0317173		P05064	ALDOA_MOUSE	-7.08397	1.40088e-12
	Q91WS0	CISD1_MOUSE	2.13166	0.0330347		Q62188	DPYL3_MOUSE	-6.66919	2.57228e-11			P45591	COF2_MOUSE	2.12842	0.033302		Q8CI94	PYGB_MOUSE	-7.09683	1.27653e-12
	P01831	THY1_MOUSE	2.12669	0.0334461		Q8BTM8	FLNA_MOUSE	-6.71351	1.89992e-11			P62960	YBOX1_MOUSE	2.11591	0.0343527		Q6ZQ38	CAND1_MOUSE	-7.20548	5.78426e-13
	P62814	VATB2_MOUSE	2.12321	0.0337359		P23242	CXA1_MOUSE	-6.74202	1.56195e-11			P27773	PDIA3_MOUSE	2.10687	0.035129		Q9CQI6	COTL1_MOUSE	-7.48497	7.14984e-14
	Q8BGC4	ZADH2_MOUSE	2.08591	0.0369872		P17047	LAMP2_MOUSE	-6.82289	8.92286e-12			Q7TNC4	LC7L2_MOUSE	2.10577	0.0352247		P35282	RAB21_MOUSE	-7.51901	5.52891e-14
	Q8VDM4	PSMD2_MOUSE	2.08236	0.0373093		P26039	TLN1_MOUSE	-6.86008	6.88227e-12			P35279	RAB6A_MOUSE	2.07256	0.0382136		Q8R0Y6	AL1L1_MOUSE	-7.6185	2.57572e-14
	P61021	RAB5B_MOUSE	2.07349	0.038127		Q8CI94	PYGB_MOUSE	-7.14989	8.68416e-13			Q06185	ATP5I_MOUSE	2.06628	0.0388019		Q9JJV2	PROF2_MOUSE	-7.97749	1.55431e-15
	Q9D051	ODPB_MOUSE	2.06948	0.0385011		O35114	SCRB2_MOUSE	-7.24468	4.33431e-13			Q9WTM5	RUVB2_MOUSE	2.06197	0.0392108		P19157	GSTP1_MOUSE	-9.48944	0
	Q8R2Y8	PTH2_MOUSE	2.05381	0.0399941		Q8VIJ6	SFPQ_MOUSE	-7.35315	1.93623e-13			P51863	VA0D1_MOUSE	2.03505	0.0418461		Q05816	FABP5_MOUSE	-9.535	0
	B2RQC6	PYR1_MOUSE	2.0514	0.0402276		Q6ZWN5	RS9_MOUSE	-7.64922	2.02061e-14			Q9CPQ3	TOM22_MOUSE	2.03194	0.0421593		P26443	DHE3_MOUSE	-9.63548	0
	P35980	RL18_MOUSE	2.041	0.041251		Q8C0M9	ASGL1_MOUSE	-7.79669	6.43929e-15			Q61941	NNTM_MOUSE	2.02649	0.042715		Q8CI51	PDLI5_MOUSE	-10.4298	0
	P16330	CN37_MOUSE	2.02736	0.0426258		P56391	CX6B1_MOUSE	-8.61222	0			Q9D8B3	CHM4B_MOUSE	2.02222	0.0431536		Q01853	TERA_MOUSE	-11.2401	0
	Q9QUI0	RHOA_MOUSE	2.02449	0.0429197		Q62261	SPTB2_MOUSE	-9.2731	0			Q5FWK3	RHG01_MOUSE	2.02129	0.0432498		O88844	IDHC_MOUSE	-11.4064	0
	Q8BMF4	ODP2_MOUSE	2.01368	0.0440435		P20357	MTAP2_MOUSE	-9.73323	0			P60766	CDC42_MOUSE	2.01388	0.0440218		P17427	AP2A2_MOUSE	-13.2664	0
	Q8CCK0	H2AW_MOUSE	2.00959	0.0444751		Q8CI51	PDLI5_MOUSE	-10.532	0			Q9CQN1	TRAP1_MOUSE	2.01013	0.0444175		Q62261	SPTB2_MOUSE	-14.9278	0
	Q8K1N1	PLPL8_MOUSE	1.99174	0.0463998		P17182	ENOA_MOUSE	-11.8087	0			Q80UG5	SEPT9_MOUSE	1.99674	0.0458534		P17182	ENOA_MOUSE	-15.4565	0
	O88685	PRS6A_MOUSE	1.98493	0.047152		Q9JJV2	PROF2_MOUSE	-12.8505	0			Q9ERD7	TBB3_MOUSE	1.97578	0.0481797		Q8C0M9	ASGL1_MOUSE	-16.68	0
	Q8JZQ9	EIF3B_MOUSE	1.9831	0.0473561		Q05816	FABP5_MOUSE	-13.0892	0			P61514	RL37A_MOUSE	1.97242	0.0485622		Q8VCW8	ACSF2_MOUSE	-18.0386	0
	O08795	GLU2B_MOUSE	1.97868	0.0478523		P56564	EAA1_MOUSE	-18.5309	0			Q99LC3	NDUAA_MOUSE	1.96855	0.0490043		P16125	LDHB_MOUSE	-28.5576	0
	P16858	G3P_MOUSE	1.97727	0.0480112													P56564	EAA1_MOUSE	-44.7893	0
	Q78PY7	SND1_MOUSE	1.96505	0.0494087

## Sheet: S1B 532 Deregulated ptn
		Ztest	Ztest
Accession	Uniprot ID	AdCatB vs AdGFP	AdCatB vs uninfected
P20029	GRP78	17.7017	11.9849			-20	-10	-5	0	5	10	20
Q921F4	HNRLL	17.2271	4.79691			-20			0			20
O35286	DHX15	14.7333	6.37784
P62754	RS6	10.4211	14.0871
P47911	RL6	9.28403	3.82394
P62889	RL30	9.17912	8.03438
P02468	LAMC1	8.46008	7.00226
P02469	LAMB1	8.39759	6.99569
P14115	RL27A	8.3097	5.97906
P51410	RL9	8.24881	8.09113
P62242	RS8	8.21858	6.65453
Q9D0T1	NH2L1	8.0697	2.62495
P62751	RL23A	7.80264	5.01718
P07724	ALBU	7.68613	6.95393
P19137	LAMA1	7.23043	5.86913
Q9CQR4	ACO13	7.18148	12.7985
Q02053	UBA1	7.16223	10.7394
Q9D6Z1	NOP56	6.67986	7.08839
P08113	ENPL	6.5125	4.25399
Q8VDW0	DX39A	6.49394	12.0418
Q9DB15	RM12	6.43448	5.11287
O54734	OST48	6.3358	6.12466
Q9CQ75	NDUA2	6.0816	3.13792
Q91YQ5	RPN1	5.88697	3.53757
Q501J6	DDX17	5.83971	6.24701
Q99KI0	ACON	5.82975	7.24354
Q3ULJ0	GPD1L	5.78536
Q05920	PYC	5.71742
Q8VBT0	TMX1	5.7155	2.52848
P63038	CH60	5.6801
P50247	SAHH	5.66718	3.05901
Q60930	VDAC2	5.63041	5.54975
Q8BP67	RL24	5.62556	3.8458
P61358	RL27	5.54025	4.75471
P11983	TCPA	5.3883
P61514	RL37A	5.37706	1.97242
Q03265	ATPA	5.3665	3.34755
Q6GQT9	NOMO1	5.34966	2.74123
P47962	RL5	5.31763	7.79142
Q9Z1N5	DX39B	5.29693	4.28086
Q9CWJ9	PUR9	5.29583
P62702	RS4X	5.21147
P14231	AT1B2	5.18419
P14131	RS16	5.15424	12.0853
O55143	AT2A2	5.10526	5.53408
Q61735	CD47	5.10336	5.47215
Q3THS6	METK2	5.0308
Q8BLN5	ERG7	4.99183
Q7TPV4	MBB1A	4.97456	5.54259
Q06185	ATP5I	4.96181	2.06628
Q8BWF0	SSDH	4.93589
Q9DC69	NDUA9	4.86386
Q8BFY9	TNPO1	4.8612
Q9CR68	UCRI	4.81653	4.5072
P42932	TCPQ	4.78397	7.55503
P97427	DPYL1	4.77972	3.15723
P14206	RSSA	4.65764	4.52192
Q8BFZ9	ERLN2	4.64247
Q9CPQ3	TOM22	4.60307	2.03194
Q8BP47	SYNC	4.59415	4.29876
Q99PV0	PRP8	4.58509	3.47143
P47964	RL36	4.51607	4.52654
Q9CRC0	VKOR1	4.51601	4.43983
Q9DCT2	NDUS3	4.50668	2.96849
Q64511	TOP2B	4.46114	3.28029
Q6DFW4	NOP58	4.45574	4.72776
P14148	RL7	4.42444	4.95097
Q8C2Q3	RBM14	4.3996	3.5679
Q99JB2	STML2	4.39276	2.64271
Q9QXB9	DRG2	4.38951
Q8BK67	RCC2	4.38735	4.03218
P62908	RS3	4.38211	6.50409
O88455	DHCR7	4.36471	5.31606
Q6PDM2	SRSF1	4.3182	5.58032
Q91VC3	IF4A3	4.21751	4.22122
Q9Z2I9	SUCB1	4.19663	4.41541
P55096	ABCD3	4.19313	3.89556
O35658	C1QBP	4.19224	2.23531
P15864	H12	4.17901	3.72768
P19096	FAS	4.09537	3.40483
P60843	IF4A1	4.09317	6.9627
P62717	RL18A	4.08904	5.19757
P35979	RL12	4.06689	3.85078
P62270	RS18	4.0338	4.54405
P67984	RL22	4.00451	4.30011
P43276	H15	3.98981	3.99303
P04104	K2C1	3.94769	4.75251
P12970	RL7A	3.93937	4.43149
P31650	S6A11	3.92878	3.01167
P62264	RS14	3.90397	5.12698
P27773	PDIA3	3.86247	2.10687
Q05186	RCN1	3.7875
Q64433	CH10	3.77931	4.27135
Q80WJ7	LYRIC	3.7233	2.52796
P14869	RLA0	3.71673	4.60651
P70670	NACAM	3.69867	4.84324
P17918	PCNA	3.69806	4.14497
P51881	ADT2	3.64517	5.26121
Q60714	S27A1	3.64303
Q61543	GSLG1	3.64196
P35279	RAB6A	3.62706	2.07256
P62852	RS25	3.61959	3.85191
Q61595	KTN1	3.57137	2.27742
Q99KP6	PRP19	3.56593
P43277	H13	3.55774	3.43404
P43274	H14	3.49422	3.22753
Q60932	VDAC1	3.49336	2.82875
Q9D964	GATM	3.43277	2.9175
O35381	AN32A	3.41411	3.23397
P09671	SODM	3.40351	2.3515
Q61553	FSCN1	3.38541	6.37214
Q9EQU5	SET	3.38089
P11031	TCP4	3.38079	5.67442
Q6P4T2	U520	3.35128	4.03168
Q9CR57	RL14	3.32444	6.01817
Q9DBG6	RPN2	3.29787	2.41961
P51863	VA0D1	3.2969	2.03505
Q99KV1	DJB11	3.28583	2.67092
P19253	RL13A	3.27232	8.30159
Q9DBE8	ALG2	3.26988	6.93562
Q8BSY0	ASPH	3.26093
Q99020	ROAA	3.22657	6.03303
Q9CY27	TECR	3.1953	8.3167
P61222	ABCE1	3.18626	6.50532
O55142	RL35A	3.17975	3.38428
Q9R118	HTRA1	3.14339	4.00553
Q7TNC4	LC7L2	3.10442	2.10577
Q9WTR5	CAD13	3.10268	2.2393
Q9QYF1	RDH11	3.07149	5.74513
P13020	GELS	3.06571
Q60634	FLOT2	3.05954	2.87724
P62827	RAN	3.00987	7.80684
P28571	SC6A9	3.00948	3.57247
P60202	MYPR	3.00035	5.89152
P50580	PA2G4	2.98004	4.60029
P97390	VPS45	2.95382	3.3165
Q61656	DDX5	2.94818	2.33742
Q3THW5	H2AV	2.93145	3.83731
Q99P72	RTN4	2.92671
Q9JHR7	IDE	2.88958
Q9CPR4	RL17	2.8885	3.52583
Q3TTY5	K22E	2.87353	2.18197
Q99LB2	DHRS4	2.87024
Q9DCX2	ATP5H	2.85625
Q78IK2	USMG5	2.85114
Q8BZ98	DYN3	2.84926
P25206	MCM3	2.81479	3.31813
Q8BH59	CMC1	2.7908	4.16837
Q6PB66	LPPRC	2.78123	3.39943
Q99JR1	SFXN1	2.73641	4.42143
P46638	RB11B	2.69847	2.94491
P21279	GNAQ	2.67931	2.24629
P68037	UB2L3	2.65292
P07356	ANXA2	2.64865
P62743	AP2S1	2.63889	19.1071
P11438	LAMP1	2.6317	2.21766
P21956	MFGM	2.6303
P43275	H11	2.58985	2.53431
O70133	DHX9	2.57811	2.55679
Q6IFZ6	K2C1B	2.54552	2.72833
P97300	NPTN	2.54525	2.33902
P15105	GLNA	2.52854
Q9JHI5	IVD	2.51399
P67778	PHB	2.51305	2.97768
Q9WTM5	RUVB2	2.49726	2.06197
Q9Z2W0	DNPEP	2.49224	3.32508
Q921E2	RAB31	2.48107	2.29449
P97351	RS3A	2.47025
P45591	COF2	2.45316	2.12842
P02535	K1C10	2.45218
P47802	MTX1	2.42309	2.61134
P70372	ELAV1	2.41702	4.84719
Q9CQN1	TRAP1	2.40288	2.01013
Q8K009	AL1L2	2.3978	3.16308
Q8BMK4	CKAP4	2.39744	2.8462
Q9D0E1	HNRPM	2.39441	3.35286
Q99LC3	NDUAA	2.38863	1.96855
P24270	CATA	2.35228	2.40221
Q3B7Z2	OSBP1	2.3335
P62806	H4	2.329
P58252	EF2	2.31011	5.07297
Q91VR5	DDX1	2.29244	2.82767
Q61411	RASH	2.28579	4.13875
P50446	K2C6A	2.28537	2.40861
P62855	RS26	2.2815	2.18242
P09405	NUCL	2.27877	4.42749
Q9CQC6	BZW1	2.25223	2.68553
Q9CZW4	ACSL3	2.23709
Q9DB77	QCR2	2.23498
P63276	RS17	2.2348	3.76482
P62196	PRS8	2.22231
P30416	FKBP4	2.2122	2.36301
Q9CY58	PAIRB	2.21205
P62317	SMD2	2.18375
P97821	CATC	2.18089
Q99PU5	ACBG1	2.16403	2.91602
Q9D6X6	PRS23	2.16284	2.35697
Q91WS0	CISD1	2.13166
P01831	THY1	2.12669
P62814	VATB2	2.12321	2.14796
Q8BGC4	ZADH2	2.08591	4.09376
Q8VDM4	PSMD2	2.08236
P61021	RAB5B	2.07349
Q9D051	ODPB	2.06948	2.51913
Q8R2Y8	PTH2	2.05381
B2RQC6	PYR1	2.0514
P35980	RL18	2.041
P16330	CN37	2.02736	2.50304
Q9QUI0	RHOA	2.02449
Q8BMF4	ODP2	2.01368
Q8CCK0	H2AW	2.00959	2.359
Q8K1N1	PLPL8	1.99174
O88685	PRS6A	1.98493	2.60191
Q8JZQ9	EIF3B	1.9831
O08795	GLU2B	1.97868	4.53989
P16858	G3P	1.97727	2.56628
Q78PY7	SND1	1.96505	2.61461
Q6ZQI3	MLEC		7.13826
P97863	NFIB		6.48041
P10922	H10		6.00955
O55029	COPB2		5.32533
P62309	RUXG		4.87529
Q9JIK5	DDX21		4.65705
P97315	CSRP1		4.53761
Q9D379	HYEP		4.53174
Q922Q8	LRC59		4.53006
P97450	ATP5J		4.38058
Q61024	ASNS		4.17644
Q921G7	ETFD		4.13931
P37040	NCPR		4.12154
P62983	RS27A		4.04648
Q8R0X7	SGPL1		3.83688
Q8BFR5	EFTU		3.8216
Q9ESZ8	GTF2I		3.5605
Q66JS6	EI3JB		3.55137
P14873	MAP1B		3.47789
P19536	COX5B		3.40401
Q91VS7	MGST1		3.34616
Q00PI9	HNRL2		3.26038
Q9CZX9	EMC4		3.08527
P03899	NU3M		2.93995
P23492	PNPH		2.79863
O35857	TIM44		2.79763
Q9WUM5	SUCA		2.75187
Q9JJI8	RL38		2.73498
P55258	RAB8A		2.67093
P62849	RS24		2.62895
Q8BMJ2	SYLC		2.53447
Q8BHN3	GANAB		2.45643
Q8VH51	RBM39		2.43275
O88809	DCX		2.4189
P48722	HS74L		2.40388
Q9DA32	SUN5		2.37476
Q60668	HNRPD		2.37055
P68372	TBB4B		2.32692
Q9JK48	SHLB1		2.29906
Q9JIX8	ACINU		2.26789
Q64152	BTF3		2.23762
O35874	SATT		2.22786
Q6NVF9	CPSF6		2.22774
Q9CXZ1	NDUS4		2.1648
P62960	YBOX1		2.11591
Q61941	NNTM		2.02649
Q9D8B3	CHM4B		2.02222
Q5FWK3	RHG01		2.02129
P60766	CDC42		2.01388
Q80UG5	SEPT9		1.99674
Q9ERD7	TBB3		1.97578
Q922F4	TBB6		-1.9772
Q93092	TALDO		-2.00081
Q61768	KINH		-2.03464
P07901	HS90A		-2.03559
Q8K2C9	HACD3		-2.04389
P00405	COX2		-2.05279
Q5XJY5	COPD		-2.07101
Q8JZK9	HMCS1		-2.16944
Q8BG32	PSD11		-2.16954
Q9QYG0	NDRG2		-2.18268
Q91ZA3	PCCA		-2.18367
P39054	DYN2		-2.19891
Q9QYS9	QKI		-2.24817
P63260	ACTG		-2.27821
P14094	AT1B1		-2.28515
P61750	ARF4		-2.34628
P17439	GLCM		-2.36574
P62821	RAB1A		-2.38663
Q80SW1	SAHH2		-2.39747
Q9CQ92	FIS1		-2.41874
Q99KJ8	DCTN2		-2.43817
O88447	KLC1		-2.4993
P38060	HMGCL		-2.52052
P17710	HXK1		-2.56277
Q9EQH3	VPS35		-2.57505
Q61425	HCDH		-2.58735
Q99MN9	PCCB		-2.6309
Q64727	VINC		-2.68772
Q99PT1	GDIR1		-2.72559
P50396	GDIA		-2.75897
Q91X97	NCALD		-2.77155
O88958	GNPI1		-2.84314
Q64105	SPRE		-2.86421
P24369	PPIB		-2.89005
Q9JIF7	COPB		-2.89077
Q91WS0	CISD1		-3.06174
Q9CQA3	SDHB		-3.18968
P62627	DLRB1		-3.22382
Q9Z172	SUMO3		-3.50983
Q9Z1Z0	USO1		-3.57878
O35344	IMA4		-3.58201
Q91XV3	BASP1		-3.71415
P62075	TIM13		-3.85599
P12960	CNTN1		-3.8635
Q9CPX6	ATG3		-3.88055
P99029	PRDX5		-3.90241
Q9D3A9	TTYH1		-3.96696
Q91YR1	TWF1		-4.10312
Q9WUK2	IF4H		-4.29345
P26043	RADI		-4.38068
Q99KC8	VMA5A		-4.56282
Q61316	HSP74		-4.72369
P60710	ACTB		-4.73211
Q9DAK9	PHP14		-5.1691
Q9QXZ0	MACF1		-5.46817
Q8K1M6	DNM1L		-5.65784
P52480	KPYM		-5.80102
P55302	AMRP		-5.88903
P47754	CAZA2		-6.87136
P35282	RAB21		-7.51901
P56480	ATPB	-1.99863
P48036	ANXA5	-2.00772
Q9CQ62	DECR	-2.03176
Q99LD8	DDAH2	-2.04538	-3.32083
P57780	ACTN4	-2.05247
Q11011	PSA	-2.05305	-3.67006
P62962	PROF1	-2.05634	-4.35984
Q9R0H0	ACOX1	-2.0629
Q8VEH3	ARL8A	-2.06308	-3.09911
P40124	CAP1	-2.06764
P56399	UBP5	-2.09854	-2.35493
Q08642	PADI2	-2.10165	-2.87345
Q8BFR4	GNS	-2.11005	-2.33764
P70195	PSB7	-2.12767
Q60963	PAFA	-2.1375	-4.52177
P08228	SODC	-2.13887
P68510	1433F	-2.14867	-2.36159
P62897	CYC	-2.1487	-3.52583
Q07235	GDN	-2.15418	-2.56683
P68254	1433T	-2.15631	-3.98227
Q9WV02	RBMX	-2.16387	-2.3332
Q91WQ3	SYYC	-2.16402
O35215	DOPD	-2.16818	-3.12446
Q8K0T0	RTN1	-2.19484
P04925	PRIO	-2.20805	-2.24806
P29341	PABP1	-2.21349
Q8VBZ3	CLPT1	-2.22073
Q9QYC0	ADDA	-2.23414	-2.47731
P08003	PDIA4	-2.26417	-3.25328
P62245	RS15A	-2.26721
Q02248	CTNB1	-2.27771
O35295	PURB	-2.27817
Q62425	NDUA4	-2.29232
Q8K4Z3	NNRE	-2.298	-5.39033
P61164	ACTZ	-2.30309
P63085	MK01	-2.30478	-2.62907
P51642	CNTF	-2.3112	-4.33041
Q9CQ22	LTOR1	-2.31313	-2.44604
Q61207	SAP	-2.31909
P70404	IDHG1	-2.33152	-4.14247
Q8VDN2	AT1A1	-2.3356	-3.04845
O70378	EMC8	-2.37835
P84078	ARF1	-2.39664	-1.99903
P20108	PRDX3	-2.44738	-2.51652
P01325	INS1	-2.50197
Q9R1P0	PSA4	-2.50897	-3.69208
Q9Z0J0	NPC2	-2.51017	-2.48147
P61922	GABT	-2.53803	-6.2832
Q9DBG3	AP2B1	-2.54148	-2.83917
Q99JY9	ARP3	-2.554	-4.02488
O35098	DPYL4	-2.5553
Q9CQV8	1433B	-2.56665
O08749	DLDH	-2.56906
P62141	PP1B	-2.60533	-2.74649
P34884	MIF	-2.64083	-2.18952
Q920Q6	MSI2H	-2.64138
Q99JY0	ECHB	-2.67043
P27546	MAP4	-2.6878	-2.81569
P61979	HNRPK	-2.69244	-2.59794
Q9CQC7	NDUB4	-2.70148	-3.52495
Q61879	MYH10	-2.73008	-2.49544
Q9QZ06	TOLIP	-2.73215	-4.39469
Q99K48	NONO	-2.73433	-2.49655
Q921F2	TADBP	-2.74561
Q5U458	DJC11	-2.75811	-2.84649
P28798	GRN	-2.76954
P35762	CD81	-2.76978
P11499	HS90B	-2.77313	-2.6127
Q8BP92	RCN2	-2.78775	-4.21901
P97447	FHL1	-2.78886	-2.96442
Q8C8R3	ANK2	-2.82241	-3.77474
P06151	LDHA	-2.83805	-4.67632
Q9DCL9	PUR6	-2.84281
P10605	CATB	-2.87945	-2.59822
O70492	SNX3	-2.88079	-3.04331
Q8BWT1	THIM	-2.88285	-2.5351
P47757	CAPZB	-2.92151	-4.34095
P26443	DHE3	-2.93637	-9.63548
Q8K3C3	LZIC	-2.98011
Q76MZ3	2AAA	-2.984
Q8CGK3	LONM	-3.01291
Q9D8E6	RL4	-3.02064
P10649	GSTM1	-3.02093	-4.48972
Q60597	ODO1	-3.03438	-4.17299
Q9D8W5	PSD12	-3.03467
P17427	AP2A2	-3.03658	-13.2664
P62192	PRS4	-3.09006	-2.91304
P28474	ADHX	-3.09613	-2.67223
O88653	LTOR3	-3.13488
Q60864	STIP1	-3.13694	-3.28738
P14152	MDHC	-3.15441	-3.01415
Q8VCW8	ACSF2	-3.15705	-18.0386
O88531	PPT1	-3.16647	-2.81052
P62874	GBB1	-3.16752	-3.23243
Q61753	SERA	-3.17097	-4.14908
P26645	MARCS	-3.18711	-5.24617
Q921M7	FA49B	-3.19835
Q61545	EWS	-3.20134
Q64521	GPDM	-3.20613
P40142	TKT	-3.21363	-4.49297
Q9R1P1	PSB3	-3.21527
Q9R0P9	UCHL1	-3.24309	-2.37
P45952	ACADM	-3.24583	-3.09514
Q9DBJ1	PGAM1	-3.26643	-3.48449
Q9DB20	ATPO	-3.2791	-2.50586
O70310	NMT1	-3.28	-3.6438
P26041	MOES	-3.28205
Q61166	MARE1	-3.32465	-3.78445
Q6ZQ38	CAND1	-3.37221	-7.20548
P29391	FRIL1	-3.39595	-2.73974
Q922B2	SYDC	-3.39702	-4.95386
P63101	1433Z	-3.41088	-5.9962
Q9DAS9	GBG12	-3.43448	-3.52266
Q9QXS1	PLEC	-3.44546	-5.66928
Q78XF5	OSTC	-3.44704	-2.66571
P62858	RS28	-3.50449	-3.27448
Q61990	PCBP2	-3.5049	-2.21282
Q9R257	HEBP1	-3.51611
Q9Z204	HNRPC	-3.5388	-3.23999
P18052	PTPRA	-3.54449	-3.01507
Q9CPV4	GLOD4	-3.55595	-5.76206
P54071	IDHP	-3.55865
Q00612	G6PD1	-3.583	-2.21703
P99028	QCR6	-3.58958	-2.38197
Q9CPU0	LGUL	-3.61012
Q6P069	SORCN	-3.61274	-4.04197
Q8BGT8	PHIPL	-3.62047	-3.29809
P20152	VIME	-3.62064	-3.07558
Q925N0	SFXN5	-3.70817	-5.47906
P18572	BASI	-3.73898	-2.86443
P54116	STOM	-3.73928	-2.29529
Q99L04	DHRS1	-3.74137	-3.65476
O70318	E41L2	-3.75907
P05063	ALDOC	-3.76191	-4.13821
P70296	PEBP1	-3.78508	-2.44732
Q3THE2	ML12B	-3.81731
P18242	CATD	-3.82251	-2.61808
P31786	ACBP	-3.83849	-4.19138
O55234	PSB5	-3.85076	-4.04809
P18872	GNAO	-3.87123
P70202	LXN	-3.8861	-3.51612
P52196	THTR	-3.91218	-5.57167
Q9D6F9	TBB4A	-3.91873	-4.11131
Q8K310	MATR3	-3.94156
O08553	DPYL2	-3.94649	-3.08258
Q91ZJ5	UGPA	-3.96785	-4.29054
Q9DCD0	6PGD	-4.02709	-2.80719
Q61792	LASP1	-4.03605	-4.0866
Q9CX86	ROA0	-4.08144	-2.00794
P29758	OAT	-4.09078	-5.29758
Q9D1G1	RAB1B	-4.09359	-2.80626
P61982	1433G	-4.10986	-3.86266
Q9CVB6	ARPC2	-4.16156	-3.25407
P26883	FKB1A	-4.21	-3.09561
Q04447	KCRB	-4.24641	-5.37753
P03995	GFAP	-4.25463	-3.84502
P19157	GSTP1	-4.29585	-9.48944
P48962	ADT1	-4.33099
Q9QYB5	ADDG	-4.40511	-3.07509
P26231	CTNA1	-4.4157	-4.49748
Q8VEK3	HNRPU	-4.4301
P28652	KCC2B	-4.46892
Q60598	SRC8	-4.49733
O08709	PRDX6	-4.52943	-5.15345
P50543	S10AB	-4.53532	-3.04659
P52760	UK114	-4.54634	-5.14636
P62259	1433E	-4.58224	-4.85526
Q61171	PRDX2	-4.59326	-4.87714
Q99LY9	NDUS5	-4.64407
Q8R0Y6	AL1L1	-4.64768	-7.6185
P26040	EZRI	-4.64922	-5.71736
P16125	LDHB	-4.69043	-28.5576
P35700	PRDX1	-4.81781	-4.77633
P68369	TBA1A	-4.81939	-3.06094
Q9DAW9	CNN3	-4.84363
Q80UW2	FBX2	-4.92241
P21107	TPM3	-4.96464
Q62048	PEA15	-4.98636	-3.19493
P06745	G6PI	-5.03828	-6.5047
Q8BH95	ECHM	-5.0427	-3.97254
Q8VDP4	CCAR2	-5.11395
Q9Z140	CPNE6	-5.18235	-4.68504
Q99M71	EPDR1	-5.34758	-3.59044
P09411	PGK1	-5.37124	-6.83759
Q9D0I9	SYRC	-5.41935
P62880	GBB2	-5.43814	-5.78148
P17742	PPIA	-5.56521	-4.44797
O88844	IDHC	-5.57105	-11.4064
Q9EQF6	DPYL5	-5.65969
Q9CQI6	COTL1	-5.74932	-7.48497
Q9WTX5	SKP1	-5.76869	-3.26269
P05064	ALDOA	-5.78056	-7.08397
P17751	TPIS	-6.33678	-3.94888
Q91W90	TXND5	-6.44474	-5.51656
P16546	SPTN1	-6.52504	-7.05954
Q01853	TERA	-6.63692	-11.2401
Q80XN0	BDH	-6.64184	-4.97786
Q62188	DPYL3	-6.66919	-2.16753
Q8BTM8	FLNA	-6.71351	-4.70795
P23242	CXA1	-6.74202	-5.94364
P17047	LAMP2	-6.82289	-3.64674
P26039	TLN1	-6.86008	-5.31223
Q8CI94	PYGB	-7.14989	-7.09683
O35114	SCRB2	-7.24468	-5.218
Q8VIJ6	SFPQ	-7.35315
Q6ZWN5	RS9	-7.64922	-2.17476
Q8C0M9	ASGL1	-7.79669	-16.68
P56391	CX6B1	-8.61222	-5.53634
Q62261	SPTB2	-9.2731	-14.9278
P20357	MTAP2	-9.73323	-4.06564
Q8CI51	PDLI5	-10.532	-10.4298
P17182	ENOA	-11.8087	-15.4565
Q9JJV2	PROF2	-12.8505	-7.97749
Q05816	FABP5	-13.0892	-9.535
P56564	EAA1	-18.5309	-44.7893

## Sheet: S1C 320 Common Deregulated
		Ztest	Ztest
Accession	Uniprot ID	AdCatB vs AdGFP	AdCatB vs uninfected	Difference	DIFF abs	DIFF pos for up, neg for down
P62743	AP2S1	2.63889	19.1071	-16.4683	16.4683	16.4683
Q921F4	HNRLL	17.2271	4.79691	12.4302	12.4302	12.4302
O35286	DHX15	14.7333	6.37784	8.3555	8.3555	8.3555
P14131	RS16	5.15424	12.0853	-6.93108	6.93108	6.93108
P20029	GRP78	17.7017	11.9849	5.71683	5.71683	5.71683
Q9CQR4	ACO13	7.18148	12.7985	-5.61706	5.61706	5.61706
Q8VDW0	DX39A	6.49394	12.0418	-5.54782	5.54782	5.54782
P47911	RL6	9.28403	3.82394	5.46009	5.46009	5.46009
Q9D0T1	NH2L1	8.0697	2.62495	5.44475	5.44475	5.44475
Q9CY27	TECR	3.1953	8.3167	-5.1214	5.1214	5.1214
P19253	RL13A	3.27232	8.30159	-5.02927	5.02927	5.02927
P62827	RAN	3.00987	7.80684	-4.79697	4.79697	4.79697
P62754	RS6	10.4211	14.0871	-3.66597	3.66597	3.66597
Q9DBE8	ALG2	3.26988	6.93562	-3.66574	3.66574	3.66574
Q02053	UBA1	7.16223	10.7394	-3.5772	3.5772	3.5772
P61514	RL37A	5.37706	1.97242	3.40464	3.40464	3.40464
P61222	ABCE1	3.18626	6.50532	-3.31906	3.31906	3.31906
Q8VBT0	TMX1	5.7155	2.52848	3.18702	3.18702	3.18702
Q61553	FSCN1	3.38541	6.37214	-2.98673	2.98673	2.98673
Q9CQ75	NDUA2	6.0816	3.13792	2.94369	2.94369	2.94369
Q06185	ATP5I	4.96181	2.06628	2.89553	2.89553	2.89553
P60202	MYPR	3.00035	5.89152	-2.89116	2.89116	2.89116
P60843	IF4A1	4.09317	6.9627	-2.86953	2.86953	2.86953
Q99020	ROAA	3.22657	6.03303	-2.80646	2.80646	2.80646
P62751	RL23A	7.80264	5.01718	2.78546	2.78546	2.78546
P42932	TCPQ	4.78397	7.55503	-2.77106	2.77106	2.77106
P58252	EF2	2.31011	5.07297	-2.76286	2.76286	2.76286
Q9CR57	RL14	3.32444	6.01817	-2.69373	2.69373	2.69373
Q9QYF1	RDH11	3.07149	5.74513	-2.67364	2.67364	2.67364
Q6GQT9	NOMO1	5.34966	2.74123	2.60843	2.60843	2.60843
P50247	SAHH	5.66718	3.05901	2.60817	2.60817	2.60817
Q9CPQ3	TOM22	4.60307	2.03194	2.57113	2.57113	2.57113
O08795	GLU2B	1.97868	4.53989	-2.56122	2.56122	2.56122
P47962	RL5	5.31763	7.79142	-2.47379	2.47379	2.47379
P70372	ELAV1	2.41702	4.84719	-2.43017	2.43017	2.43017
Q91YQ5	RPN1	5.88697	3.53757	2.3494	2.3494	2.3494
P14115	RL27A	8.3097	5.97906	2.33064	2.33064	2.33064
P11031	TCP4	3.38079	5.67442	-2.29363	2.29363	2.29363
P08113	ENPL	6.5125	4.25399	2.2585	2.2585	2.2585
P09405	NUCL	2.27877	4.42749	-2.14872	2.14872	2.14872
P62908	RS3	4.38211	6.50409	-2.12198	2.12198	2.12198
Q03265	ATPA	5.3665	3.34755	2.01895	2.01895	2.01895
Q8BGC4	ZADH2	2.08591	4.09376	-2.00785	2.00785	2.00785
O35658	C1QBP	4.19224	2.23531	1.95693	1.95693	1.95693
Q61411	RASH	2.28579	4.13875	-1.85296	1.85296	1.85296
Q8BP67	RL24	5.62556	3.8458	1.77976	1.77976	1.77976
P27773	PDIA3	3.86247	2.10687	1.7556	1.7556	1.7556
Q99JB2	STML2	4.39276	2.64271	1.75005	1.75005	1.75005
Q99JR1	SFXN1	2.73641	4.42143	-1.68502	1.68502	1.68502
P97427	DPYL1	4.77972	3.15723	1.6225	1.6225	1.6225
P50580	PA2G4	2.98004	4.60029	-1.62025	1.62025	1.62025
P51881	ADT2	3.64517	5.26121	-1.61604	1.61604	1.61604
P62242	RS8	8.21858	6.65453	1.56405	1.56405	1.56405
P35279	RAB6A	3.62706	2.07256	1.55451	1.55451	1.55451
Q9DCT2	NDUS3	4.50668	2.96849	1.53819	1.53819	1.53819
P63276	RS17	2.2348	3.76482	-1.53003	1.53003	1.53003
P02468	LAMC1	8.46008	7.00226	1.45782	1.45782	1.45782
Q99KI0	ACON	5.82975	7.24354	-1.41379	1.41379	1.41379
P02469	LAMB1	8.39759	6.99569	1.4019	1.4019	1.4019
Q8BH59	CMC1	2.7908	4.16837	-1.37757	1.37757	1.37757
P19137	LAMA1	7.23043	5.86913	1.36129	1.36129	1.36129
Q9DB15	RM12	6.43448	5.11287	1.3216	1.3216	1.3216
Q61595	KTN1	3.57137	2.27742	1.29396	1.29396	1.29396
Q6PDM2	SRSF1	4.3182	5.58032	-1.26212	1.26212	1.26212
P51863	VA0D1	3.2969	2.03505	1.26186	1.26186	1.26186
P62264	RS14	3.90397	5.12698	-1.22302	1.22302	1.22302
Q80WJ7	LYRIC	3.7233	2.52796	1.19534	1.19534	1.19534
Q64511	TOP2B	4.46114	3.28029	1.18085	1.18085	1.18085
P62889	RL30	9.17912	8.03438	1.14474	1.14474	1.14474
P70670	NACAM	3.69867	4.84324	-1.14457	1.14457	1.14457
Q99PV0	PRP8	4.58509	3.47143	1.11365	1.11365	1.11365
P62717	RL18A	4.08904	5.19757	-1.10853	1.10853	1.10853
P09671	SODM	3.40351	2.3515	1.05201	1.05201	1.05201
Q9Z1N5	DX39B	5.29693	4.28086	1.01607	1.01607	1.01607
Q7TNC4	LC7L2	3.10442	2.10577	0.998657	0.998657	0.998657
Q9D0E1	HNRPM	2.39441	3.35286	-0.958448	0.958448	0.958448
O88455	DHCR7	4.36471	5.31606	-0.951348	0.951348	0.951348
P31650	S6A11	3.92878	3.01167	0.917113	0.917113	0.917113
Q3THW5	H2AV	2.93145	3.83731	-0.905859	0.905859	0.905859
P14869	RLA0	3.71673	4.60651	-0.889776	0.889776	0.889776
Q9DBG6	RPN2	3.29787	2.41961	0.87826	0.87826	0.87826
Q9WTR5	CAD13	3.10268	2.2393	0.863375	0.863375	0.863375
Q9R118	HTRA1	3.14339	4.00553	-0.862138	0.862138	0.862138
Q9Z2W0	DNPEP	2.49224	3.32508	-0.832845	0.832845	0.832845
Q8C2Q3	RBM14	4.3996	3.5679	0.831703	0.831703	0.831703
P04104	K2C1	3.94769	4.75251	-0.804818	0.804818	0.804818
P61358	RL27	5.54025	4.75471	0.785542	0.785542	0.785542
Q8K009	AL1L2	2.3978	3.16308	-0.765282	0.765282	0.765282
Q99PU5	ACBG1	2.16403	2.91602	-0.751981	0.751981	0.751981
P07724	ALBU	7.68613	6.95393	0.732203	0.732203	0.732203
Q3TTY5	K22E	2.87353	2.18197	0.691561	0.691561	0.691561
P19096	FAS	4.09537	3.40483	0.690543	0.690543	0.690543
Q6P4T2	U520	3.35128	4.03168	-0.680403	0.680403	0.680403
Q60932	VDAC1	3.49336	2.82875	0.664606	0.664606	0.664606
Q78PY7	SND1	1.96505	2.61461	-0.649565	0.649565	0.649565
Q9CPR4	RL17	2.8885	3.52583	-0.637331	0.637331	0.637331
Q6PB66	LPPRC	2.78123	3.39943	-0.618195	0.618195	0.618195
O88685	PRS6A	1.98493	2.60191	-0.616975	0.616975	0.616975
Q99KV1	DJB11	3.28583	2.67092	0.614914	0.614914	0.614914
Q61656	DDX5	2.94818	2.33742	0.610751	0.610751	0.610751
P16858	G3P	1.97727	2.56628	-0.58901	0.58901	0.58901
Q7TPV4	MBB1A	4.97456	5.54259	-0.568026	0.568026	0.568026
P28571	SC6A9	3.00948	3.57247	-0.562988	0.562988	0.562988
Q91VR5	DDX1	2.29244	2.82767	-0.535228	0.535228	0.535228
P14148	RL7	4.42444	4.95097	-0.526535	0.526535	0.526535
Q9D964	GATM	3.43277	2.9175	0.515273	0.515273	0.515273
P62270	RS18	4.0338	4.54405	-0.510245	0.510245	0.510245
P25206	MCM3	2.81479	3.31813	-0.503341	0.503341	0.503341
P12970	RL7A	3.93937	4.43149	-0.492115	0.492115	0.492115
Q64433	CH10	3.77931	4.27135	-0.492036	0.492036	0.492036
P16330	CN37	2.02736	2.50304	-0.475679	0.475679	0.475679
P67778	PHB	2.51305	2.97768	-0.464638	0.464638	0.464638
P15864	H12	4.17901	3.72768	0.451325	0.451325	0.451325
Q9D051	ODPB	2.06948	2.51913	-0.449646	0.449646	0.449646
Q8BMK4	CKAP4	2.39744	2.8462	-0.448755	0.448755	0.448755
P17918	PCNA	3.69806	4.14497	-0.446913	0.446913	0.446913
Q9WTM5	RUVB2	2.49726	2.06197	0.435287	0.435287	0.435287
Q9CQC6	BZW1	2.25223	2.68553	-0.433307	0.433307	0.433307
P21279	GNAQ	2.67931	2.24629	0.433022	0.433022	0.433022
O55143	AT2A2	5.10526	5.53408	-0.428815	0.428815	0.428815
Q99LC3	NDUAA	2.38863	1.96855	0.420071	0.420071	0.420071
P11438	LAMP1	2.6317	2.21766	0.41404	0.41404	0.41404
Q9D6Z1	NOP56	6.67986	7.08839	-0.408528	0.408528	0.408528
Q501J6	DDX17	5.83971	6.24701	-0.407303	0.407303	0.407303
Q9CQN1	TRAP1	2.40288	2.01013	0.392752	0.392752	0.392752
Q61735	CD47	5.10336	5.47215	-0.368789	0.368789	0.368789
P97390	VPS45	2.95382	3.3165	-0.362674	0.362674	0.362674
Q8BK67	RCC2	4.38735	4.03218	0.355167	0.355167	0.355167
Q8CCK0	H2AW	2.00959	2.359	-0.349411	0.349411	0.349411
P45591	COF2	2.45316	2.12842	0.324739	0.324739	0.324739
Q9CR68	UCRI	4.81653	4.5072	0.309332	0.309332	0.309332
P55096	ABCD3	4.19313	3.89556	0.297572	0.297572	0.297572
P67984	RL22	4.00451	4.30011	-0.295596	0.295596	0.295596
Q8BP47	SYNC	4.59415	4.29876	0.295391	0.295391	0.295391
Q6DFW4	NOP58	4.45574	4.72776	-0.272015	0.272015	0.272015
P43274	H14	3.49422	3.22753	0.266694	0.266694	0.266694
P46638	RB11B	2.69847	2.94491	-0.246447	0.246447	0.246447
P62852	RS25	3.61959	3.85191	-0.23231	0.23231	0.23231
Q9Z2I9	SUCB1	4.19663	4.41541	-0.218777	0.218777	0.218777
P35979	RL12	4.06689	3.85078	0.216108	0.216108	0.216108
O54734	OST48	6.3358	6.12466	0.211137	0.211137	0.211137
P97300	NPTN	2.54525	2.33902	0.206232	0.206232	0.206232
O55142	RL35A	3.17975	3.38428	-0.20452	0.20452	0.20452
Q9D6X6	PRS23	2.16284	2.35697	-0.194129	0.194129	0.194129
P47802	MTX1	2.42309	2.61134	-0.188256	0.188256	0.188256
Q921E2	RAB31	2.48107	2.29449	0.186571	0.186571	0.186571
Q6IFZ6	K2C1B	2.54552	2.72833	-0.182813	0.182813	0.182813
Q60634	FLOT2	3.05954	2.87724	0.182294	0.182294	0.182294
O35381	AN32A	3.41411	3.23397	0.180142	0.180142	0.180142
P51410	RL9	8.24881	8.09113	0.157681	0.157681	0.157681
P30416	FKBP4	2.2122	2.36301	-0.150815	0.150815	0.150815
P14206	RSSA	4.65764	4.52192	0.135712	0.135712	0.135712
P43277	H13	3.55774	3.43404	0.123703	0.123703	0.123703
P50446	K2C6A	2.28537	2.40861	-0.123234	0.123234	0.123234
P62855	RS26	2.2815	2.18242	0.0990869	0.0990869	0.0990869
Q60930	VDAC2	5.63041	5.54975	0.0806562	0.0806562	0.0806562
Q9CRC0	VKOR1	4.51601	4.43983	0.0761827	0.0761827	0.0761827
P43275	H11	2.58985	2.53431	0.0555393	0.0555393	0.0555393
P24270	CATA	2.35228	2.40221	-0.0499289	0.0499289	0.0499289
P62814	VATB2	2.12321	2.14796	-0.0247417	0.0247417	0.0247417
O70133	DHX9	2.57811	2.55679	0.0213179	0.0213179	0.0213179
P47964	RL36	4.51607	4.52654	-0.0104751	0.0104751	0.0104751
Q91VC3	IF4A3	4.21751	4.22122	-0.00370404	0.00370404	0.00370404
P43276	H15	3.98981	3.99303	-0.00322525	0.00322525	0.00322525		164 upregulated
Q9Z0J0	NPC2	-2.51017	-2.48147	-0.0286964	0.0286964	-0.0286964
P04925	PRIO	-2.20805	-2.24806	0.0400081	0.0400081	-0.0400081
P35700	PRDX1	-4.81781	-4.77633	-0.0414771	0.0414771	-0.0414771
Q61792	LASP1	-4.03605	-4.0866	0.0505523	0.0505523	-0.0505523
Q8CI94	PYGB	-7.14989	-7.09683	-0.0530579	0.0530579	-0.0530579
P62874	GBB1	-3.16752	-3.23243	0.0649092	0.0649092	-0.0649092
P20108	PRDX3	-2.44738	-2.51652	0.0691385	0.0691385	-0.0691385
P26231	CTNA1	-4.4157	-4.49748	0.0817883	0.0817883	-0.0817883
Q99L04	DHRS1	-3.74137	-3.65476	-0.0866055	0.0866055	-0.0866055
Q9DAS9	GBG12	-3.43448	-3.52266	0.0881761	0.0881761	-0.0881761
Q5U458	DJC11	-2.75811	-2.84649	0.0883742	0.0883742	-0.0883742
P61979	HNRPK	-2.69244	-2.59794	-0.0944954	0.0944954	-0.0944954
Q8CI51	PDLI5	-10.532	-10.4298	-0.102255	0.102255	-0.102255
P27546	MAP4	-2.6878	-2.81569	0.127887	0.127887	-0.127887
Q9CQ22	LTOR1	-2.31313	-2.44604	0.132905	0.132905	-0.132905
P14152	MDHC	-3.15441	-3.01415	-0.140257	0.140257	-0.140257
P62141	PP1B	-2.60533	-2.74649	0.141157	0.141157	-0.141157
Q60864	STIP1	-3.13694	-3.28738	0.150442	0.150442	-0.150442
P45952	ACADM	-3.24583	-3.09514	-0.150687	0.150687	-0.150687
P11499	HS90B	-2.77313	-2.6127	-0.160435	0.160435	-0.160435
O70492	SNX3	-2.88079	-3.04331	0.162525	0.162525	-0.162525
Q9WV02	RBMX	-2.16387	-2.3332	0.169332	0.169332	-0.169332
P97447	FHL1	-2.78886	-2.96442	0.17556	0.17556	-0.17556
P62192	PRS4	-3.09006	-2.91304	-0.177012	0.177012	-0.177012
Q9D6F9	TBB4A	-3.91873	-4.11131	0.192578	0.192578	-0.192578
O55234	PSB5	-3.85076	-4.04809	0.197331	0.197331	-0.197331
P68510	1433F	-2.14867	-2.36159	0.212915	0.212915	-0.212915
Q9DBJ1	PGAM1	-3.26643	-3.48449	0.218064	0.218064	-0.218064
Q8BFR4	GNS	-2.11005	-2.33764	0.227582	0.227582	-0.227582
P62858	RS28	-3.50449	-3.27448	-0.230009	0.230009	-0.230009
Q61879	MYH10	-2.73008	-2.49544	-0.234646	0.234646	-0.234646
Q99K48	NONO	-2.73433	-2.49655	-0.237772	0.237772	-0.237772
Q9QYC0	ADDA	-2.23414	-2.47731	0.243171	0.243171	-0.243171
P61982	1433G	-4.10986	-3.86266	-0.247197	0.247197	-0.247197
P56399	UBP5	-2.09854	-2.35493	0.256392	0.256392	-0.256392
P62259	1433E	-4.58224	-4.85526	0.273016	0.273016	-0.273016
P10605	CATB	-2.87945	-2.59822	-0.281229	0.281229	-0.281229
Q61171	PRDX2	-4.59326	-4.87714	0.283882	0.283882	-0.283882
Q9DBG3	AP2B1	-2.54148	-2.83917	0.297687	0.297687	-0.297687
Q9Z204	HNRPC	-3.5388	-3.23999	-0.298811	0.298811	-0.298811
Q8BGT8	PHIPL	-3.62047	-3.29809	-0.322383	0.322383	-0.322383
Q91ZJ5	UGPA	-3.96785	-4.29054	0.322688	0.322688	-0.322688
P63085	MK01	-2.30478	-2.62907	0.32429	0.32429	-0.32429
P62880	GBB2	-5.43814	-5.78148	0.343344	0.343344	-0.343344
Q8BWT1	THIM	-2.88285	-2.5351	-0.347743	0.347743	-0.347743
P31786	ACBP	-3.83849	-4.19138	0.352885	0.352885	-0.352885
O88531	PPT1	-3.16647	-2.81052	-0.355948	0.355948	-0.355948
O70310	NMT1	-3.28	-3.6438	0.363799	0.363799	-0.363799
P70202	LXN	-3.8861	-3.51612	-0.369982	0.369982	-0.369982
P05063	ALDOC	-3.76191	-4.13821	0.376292	0.376292	-0.376292
P84078	ARF1	-2.39664	-1.99903	-0.397607	0.397607	-0.397607
P03995	GFAP	-4.25463	-3.84502	-0.409608	0.409608	-0.409608
Q07235	GDN	-2.15418	-2.56683	0.412652	0.412652	-0.412652
P28474	ADHX	-3.09613	-2.67223	-0.423891	0.423891	-0.423891
Q6P069	SORCN	-3.61274	-4.04197	0.429228	0.429228	-0.429228
P34884	MIF	-2.64083	-2.18952	-0.451319	0.451319	-0.451319
Q61166	MARE1	-3.32465	-3.78445	0.4598	0.4598	-0.4598
Q9Z140	CPNE6	-5.18235	-4.68504	-0.497309	0.497309	-0.497309
P18052	PTPRA	-3.54449	-3.01507	-0.529425	0.529425	-0.529425
P16546	SPTN1	-6.52504	-7.05954	0.534506	0.534506	-0.534506
P20152	VIME	-3.62064	-3.07558	-0.545061	0.545061	-0.545061
P52760	UK114	-4.54634	-5.14636	0.600024	0.600024	-0.600024
O08709	PRDX6	-4.52943	-5.15345	0.624017	0.624017	-0.624017
P29391	FRIL1	-3.39595	-2.73974	-0.656218	0.656218	-0.656218
Q8VDN2	AT1A1	-2.3356	-3.04845	0.712843	0.712843	-0.712843
Q08642	PADI2	-2.10165	-2.87345	0.771796	0.771796	-0.771796
Q9DB20	ATPO	-3.2791	-2.50586	-0.773247	0.773247	-0.773247
Q78XF5	OSTC	-3.44704	-2.66571	-0.781332	0.781332	-0.781332
P23242	CXA1	-6.74202	-5.94364	-0.798381	0.798381	-0.798381
Q9CQC7	NDUB4	-2.70148	-3.52495	0.823473	0.823473	-0.823473
O08553	DPYL2	-3.94649	-3.08258	-0.863906	0.863906	-0.863906
Q9R0P9	UCHL1	-3.24309	-2.37	-0.873091	0.873091	-0.873091
P18572	BASI	-3.73898	-2.86443	-0.874554	0.874554	-0.874554
Q9CVB6	ARPC2	-4.16156	-3.25407	-0.907485	0.907485	-0.907485
Q91W90	TXND5	-6.44474	-5.51656	-0.928181	0.928181	-0.928181
Q8C8R3	ANK2	-2.82241	-3.77474	0.952327	0.952327	-0.952327
O35215	DOPD	-2.16818	-3.12446	0.956285	0.956285	-0.956285
Q61753	SERA	-3.17097	-4.14908	0.978104	0.978104	-0.978104
P08003	PDIA4	-2.26417	-3.25328	0.989107	0.989107	-0.989107
Q8VEH3	ARL8A	-2.06308	-3.09911	1.03604	1.03604	-1.03604
P26040	EZRI	-4.64922	-5.71736	1.06814	1.06814	-1.06814
Q8BH95	ECHM	-5.0427	-3.97254	-1.07016	1.07016	-1.07016
P26883	FKB1A	-4.21	-3.09561	-1.11439	1.11439	-1.11439
P17742	PPIA	-5.56521	-4.44797	-1.11724	1.11724	-1.11724
Q04447	KCRB	-4.24641	-5.37753	1.13111	1.13111	-1.13111
Q60597	ODO1	-3.03438	-4.17299	1.1386	1.1386	-1.1386
Q9R1P0	PSA4	-2.50897	-3.69208	1.18311	1.18311	-1.18311
P18242	CATD	-3.82251	-2.61808	-1.20442	1.20442	-1.20442
P29758	OAT	-4.09078	-5.29758	1.2068	1.2068	-1.2068
P99028	QCR6	-3.58958	-2.38197	-1.20761	1.20761	-1.20761
Q9DCD0	6PGD	-4.02709	-2.80719	-1.2199	1.2199	-1.2199
Q99LD8	DDAH2	-2.04538	-3.32083	1.27546	1.27546	-1.27546
P40142	TKT	-3.21363	-4.49297	1.27935	1.27935	-1.27935
Q9D1G1	RAB1B	-4.09359	-2.80626	-1.28733	1.28733	-1.28733
Q61990	PCBP2	-3.5049	-2.21282	-1.29208	1.29208	-1.29208
P05064	ALDOA	-5.78056	-7.08397	1.30341	1.30341	-1.30341
Q9QYB5	ADDG	-4.40511	-3.07509	-1.33002	1.33002	-1.33002
P70296	PEBP1	-3.78508	-2.44732	-1.33777	1.33777	-1.33777
Q00612	G6PD1	-3.583	-2.21703	-1.36597	1.36597	-1.36597
P62897	CYC	-2.1487	-3.52583	1.37712	1.37712	-1.37712
P47757	CAPZB	-2.92151	-4.34095	1.41944	1.41944	-1.41944
Q8BP92	RCN2	-2.78775	-4.21901	1.43125	1.43125	-1.43125
P54116	STOM	-3.73928	-2.29529	-1.44399	1.44399	-1.44399
P09411	PGK1	-5.37124	-6.83759	1.46636	1.46636	-1.46636
P06745	G6PI	-5.03828	-6.5047	1.46642	1.46642	-1.46642
P10649	GSTM1	-3.02093	-4.48972	1.46879	1.46879	-1.46879
Q99JY9	ARP3	-2.554	-4.02488	1.47089	1.47089	-1.47089
P50543	S10AB	-4.53532	-3.04659	-1.48873	1.48873	-1.48873
P26039	TLN1	-6.86008	-5.31223	-1.54785	1.54785	-1.54785
Q922B2	SYDC	-3.39702	-4.95386	1.55685	1.55685	-1.55685
Q11011	PSA	-2.05305	-3.67006	1.61701	1.61701	-1.61701
P52196	THTR	-3.91218	-5.57167	1.65949	1.65949	-1.65949
Q9QZ06	TOLIP	-2.73215	-4.39469	1.66255	1.66255	-1.66255
Q80XN0	BDH	-6.64184	-4.97786	-1.66398	1.66398	-1.66398
Q9CQI6	COTL1	-5.74932	-7.48497	1.73565	1.73565	-1.73565
Q99M71	EPDR1	-5.34758	-3.59044	-1.75714	1.75714	-1.75714
P68369	TBA1A	-4.81939	-3.06094	-1.75845	1.75845	-1.75845
Q925N0	SFXN5	-3.70817	-5.47906	1.77089	1.77089	-1.77089
Q62048	PEA15	-4.98636	-3.19493	-1.79143	1.79143	-1.79143
P70404	IDHG1	-2.33152	-4.14247	1.81095	1.81095	-1.81095
P68254	1433T	-2.15631	-3.98227	1.82597	1.82597	-1.82597
P06151	LDHA	-2.83805	-4.67632	1.83827	1.83827	-1.83827
Q8BTM8	FLNA	-6.71351	-4.70795	-2.00556	2.00556	-2.00556
P51642	CNTF	-2.3112	-4.33041	2.01922	2.01922	-2.01922
O35114	SCRB2	-7.24468	-5.218	-2.02668	2.02668	-2.02668
P26645	MARCS	-3.18711	-5.24617	2.05906	2.05906	-2.05906
Q9CX86	ROA0	-4.08144	-2.00794	-2.0735	2.0735	-2.0735
Q9CPV4	GLOD4	-3.55595	-5.76206	2.20611	2.20611	-2.20611
Q9QXS1	PLEC	-3.44546	-5.66928	2.22382	2.22382	-2.22382
P62962	PROF1	-2.05634	-4.35984	2.3035	2.3035	-2.3035
Q60963	PAFA	-2.1375	-4.52177	2.38427	2.38427	-2.38427
P17751	TPIS	-6.33678	-3.94888	-2.3879	2.3879	-2.3879
Q9WTX5	SKP1	-5.76869	-3.26269	-2.506	2.506	-2.506
P63101	1433Z	-3.41088	-5.9962	2.58532	2.58532	-2.58532
Q8R0Y6	AL1L1	-4.64768	-7.6185	2.97082	2.97082	-2.97082
P56391	CX6B1	-8.61222	-5.53634	-3.07588	3.07588	-3.07588
Q8K4Z3	NNRE	-2.298	-5.39033	3.09233	3.09233	-3.09233
P17047	LAMP2	-6.82289	-3.64674	-3.17615	3.17615	-3.17615
Q05816	FABP5	-13.0892	-9.535	-3.5542	3.5542	-3.5542
P17182	ENOA	-11.8087	-15.4565	3.64779	3.64779	-3.64779
P61922	GABT	-2.53803	-6.2832	3.74516	3.74516	-3.74516
Q6ZQ38	CAND1	-3.37221	-7.20548	3.83327	3.83327	-3.83327
Q62188	DPYL3	-6.66919	-2.16753	-4.50165	4.50165	-4.50165
Q01853	TERA	-6.63692	-11.2401	4.60321	4.60321	-4.60321
Q9JJV2	PROF2	-12.8505	-7.97749	-4.87302	4.87302	-4.87302
P19157	GSTP1	-4.29585	-9.48944	5.19359	5.19359	-5.19359
Q6ZWN5	RS9	-7.64922	-2.17476	-5.47446	5.47446	-5.47446
Q62261	SPTB2	-9.2731	-14.9278	5.65473	5.65473	-5.65473
P20357	MTAP2	-9.73323	-4.06564	-5.66758	5.66758	-5.66758
O88844	IDHC	-5.57105	-11.4064	5.8353	5.8353	-5.8353
P26443	DHE3	-2.93637	-9.63548	6.69911	6.69911	-6.69911
Q8C0M9	ASGL1	-7.79669	-16.68	8.8833	8.8833	-8.8833
P17427	AP2A2	-3.03658	-13.2664	10.2298	10.2298	-10.2298
Q8VCW8	ACSF2	-3.15705	-18.0386	14.8815	14.8815	-14.8815
P16125	LDHB	-4.69043	-28.5576	23.8672	23.8672	-23.8672
P56564	EAA1	-18.5309	-44.7893	26.2584	26.2584	-26.2584		156 downregulated

## Sheet: S1D Panther
GENE ID	MAPPED IDS	GENE NAMES	PANTHER FAMILY/SUBFAMILY	PANTHER PROTEIN CLASS	GO MOLECULAR FUNCTION	GO BIOLOGICAL PROCESS	GO CELLULAR COMPONENT	PATHWAY	SPECIES
MOUSE|MGI=MGI=1194508|UniProtKB=O54734	O54734	Dolichyl-diphosphooligosaccharide--protein glycosyltransferase 48 kDa subunit;Ddost;ortholog	DOLICHYL-DIPHOSPHOOLIGOSACCHARIDE--PROTEIN GLYCOSYLTRANSFERASE 48 KDA SUBUNIT (PTHR10830:SF0)	glycosyltransferase(PC00220)	dolichyl-diphosphooligosaccharide-protein glycotransferase activity(GO:0004579);transferase activity(GO:0016740);transferase activity, transferring glycosyl groups(GO:0016757)	protein N-linked glycosylation(GO:0006487);protein N-linked glycosylation via asparagine(GO:0018279);response to cytokine(GO:0034097);T cell activation(GO:0042110)	endoplasmic reticulum(GO:0005783);endoplasmic reticulum membrane(GO:0005789);membrane(GO:0016020);integral component of membrane(GO:0016021);intracellular membrane-bounded organelle(GO:0043231);protein complex(GO:0043234)		Mus musculus
MOUSE|MGI=MGI=894313|UniProtKB=P35279	P35279	Ras-related protein Rab-6A;Rab6a;ortholog	RAS-RELATED PROTEIN RAB-6A (PTHR24073:SF518)		nucleotide binding(GO:0000166);ATPase activator activity(GO:0001671);GTPase activity(GO:0003924);protein binding(GO:0005515);GTP binding(GO:0005525);protein domain specific binding(GO:0019904);myosin V binding(GO:0031489);ATPase binding(GO:0051117)	protein targeting to Golgi(GO:0000042);transport(GO:0006810);intracellular protein transport(GO:0006886);retrograde vesicle-mediated transport, Golgi to ER(GO:0006890);intra-Golgi vesicle-mediated transport(GO:0006891);small GTPase mediated signal transduction(GO:0007264);protein transport(GO:0015031);vesicle-mediated transport(GO:0016192);peptidyl-cysteine methylation(GO:0018125);antigen process…	Golgi apparatus(GO:0005794);trans-Golgi network(GO:0005802);cytosol(GO:0005829);membrane(GO:0016020);cytoplasmic vesicle(GO:0031410);extracellular exosome(GO:0070062);endosome to plasma membrane transport vesicle(GO:0070381)		Mus musculus
MOUSE|MGI=MGI=98852|UniProtKB=P52196	P52196	Thiosulfate sulfurtransferase;Tst;ortholog	THIOSULFATE SULFURTRANSFERASE (PTHR11364:SF6)	transferase(PC00220);transfer/carrier protein(PC00219)	RNA binding(GO:0003723);thiosulfate sulfurtransferase activity(GO:0004792);5S rRNA binding(GO:0008097);transferase activity(GO:0016740)	epithelial cell differentiation(GO:0030855);rRNA import into mitochondrion(GO:0035928);rRNA transport(GO:0051029)	extracellular space(GO:0005615);mitochondrion(GO:0005739);mitochondrial inner membrane(GO:0005743);extracellular exosome(GO:0070062)		Mus musculus
MOUSE|MGI=MGI=104864|UniProtKB=P08003	P08003	Protein disulfide-isomerase A4;Pdia4;ortholog	PROTEIN DISULFIDE-ISOMERASE A4 (PTHR18929:SF110)		protein disulfide isomerase activity(GO:0003756);isomerase activity(GO:0016853);poly(A) RNA binding(GO:0044822)	protein folding(GO:0006457);response to endoplasmic reticulum stress(GO:0034976);cell redox homeostasis(GO:0045454);chaperone-mediated protein folding(GO:0061077);positive regulation of protein folding(GO:1903334)	endoplasmic reticulum(GO:0005783);endoplasmic reticulum lumen(GO:0005788);smooth endoplasmic reticulum(GO:0005790);cell surface(GO:0009986);endoplasmic reticulum chaperone complex(GO:0034663)		Mus musculus
MOUSE|MGI=MGI=88034|UniProtKB=P20108	P20108	Thioredoxin-dependent peroxide reductase, mitochondrial;Prdx3;ortholog	THIOREDOXIN-DEPENDENT PEROXIDE REDUCTASE, MITOCHONDRIAL (PTHR10681:SF22)	peroxidase(PC00176)	peroxidase activity(GO:0004601);protein C-terminus binding(GO:0008022);thioredoxin peroxidase activity(GO:0008379);antioxidant activity(GO:0016209);oxidoreductase activity(GO:0016491);kinase binding(GO:0019900);protein kinase binding(GO:0019901);identical protein binding(GO:0042802);cysteine-type endopeptidase inhibitor activity involved in apoptotic process(GO:0043027);peroxiredoxin activity(GO:…	maternal placenta development(GO:0001893);apoptotic process(GO:0006915);response to oxidative stress(GO:0006979);mitochondrion organization(GO:0007005);positive regulation of cell proliferation(GO:0008284);peptidyl-cysteine oxidation(GO:0018171);myeloid cell differentiation(GO:0030099);response to lipopolysaccharide(GO:0032496);negative regulation of kinase activity(GO:0033673);cellular response …	cytoplasm(GO:0005737);mitochondrion(GO:0005739);early endosome(GO:0005769);cytosol(GO:0005829);IkappaB kinase complex(GO:0008385);myelin sheath(GO:0043209);extracellular exosome(GO:0070062)		Mus musculus
MOUSE|MGI=MGI=102581|UniProtKB=Q9QYF1	Q9QYF1	Retinol dehydrogenase 11;Rdh11;ortholog	RETINOL DEHYDROGENASE 11 (PTHR24322:SF594)	dehydrogenase(PC00176);reductase(PC00092)	oxidoreductase activity(GO:0016491);NADP-retinol dehydrogenase activity(GO:0052650)	adaptation of rhodopsin mediated signaling(GO:0016062);retinal metabolic process(GO:0042574);oxidation-reduction process(GO:0055114)	photoreceptor inner segment(GO:0001917);endoplasmic reticulum(GO:0005783);membrane(GO:0016020);integral component of membrane(GO:0016021)		Mus musculus
MOUSE|MGI=MGI=107502|UniProtKB=P43277	P43277	Histone H1.3;Hist1h1d;ortholog	HISTONE H1.3 (PTHR11467:SF46)	histone(PC00171)	DNA binding(GO:0003677);protein binding(GO:0005515);chromatin DNA binding(GO:0031490);poly(A) RNA binding(GO:0044822)	negative regulation of transcription from RNA polymerase II promoter(GO:0000122);nucleosome assembly(GO:0006334);regulation of transcription from RNA polymerase II promoter(GO:0006357);nucleosome positioning(GO:0016584);histone H3-K4 trimethylation(GO:0080182);histone H3-K27 trimethylation(GO:0098532)	nucleosome(GO:0000786);nuclear chromatin(GO:0000790);nucleus(GO:0005634);chromosome(GO:0005694);nuclear euchromatin(GO:0005719)		Mus musculus
MOUSE|MGI=MGI=1913758|UniProtKB=Q9CQ22	Q9CQ22	Ragulator complex protein LAMTOR1;Lamtor1;ortholog	RAGULATOR COMPLEX PROTEIN LAMTOR1 (PTHR13401:SF2)		guanyl-nucleotide exchange factor activity(GO:0005085);protein binding(GO:0005515);protein complex scaffold(GO:0032947)	regulation of receptor recycling(GO:0001919);endosome organization(GO:0007032);lysosome organization(GO:0007040);regulation of cholesterol esterification(GO:0010872);regulation of cholesterol efflux(GO:0010874);cell growth(GO:0016049);positive regulation of TOR signaling(GO:0032008);lysosome localization(GO:0032418);endosome localization(GO:0032439);cellular protein localization(GO:0034613);chole…	lysosome(GO:0005764);endosome(GO:0005768);Golgi apparatus(GO:0005794);plasma membrane(GO:0005886);membrane(GO:0016020);late endosome membrane(GO:0031902);intracellular membrane-bounded organelle(GO:0043231);membrane raft(GO:0045121);extracellular exosome(GO:0070062);Ragulator complex(GO:0071986)		Mus musculus
MOUSE|MGI=MGI=1928894|UniProtKB=O55142	O55142	60S ribosomal protein L35a;Rpl35a;ortholog	60S RIBOSOMAL PROTEIN L35A (PTHR10902:SF2)	ribosomal protein(PC00171)	structural constituent of ribosome(GO:0003735);ribonucleoprotein complex binding(GO:0043021);poly(A) RNA binding(GO:0044822)	cytoplasmic translation(GO:0002181);rRNA processing(GO:0006364);translation(GO:0006412);ribosomal large subunit biogenesis(GO:0042273)	intracellular(GO:0005622);mitochondrion(GO:0005739);ribosome(GO:0005840);membrane(GO:0016020);cytosolic large ribosomal subunit(GO:0022625);intracellular ribonucleoprotein complex(GO:0030529);extracellular exosome(GO:0070062)		Mus musculus
MOUSE|MGI=MGI=1913764|UniProtKB=Q8C0M9	Q8C0M9	Isoaspartyl peptidase/L-asparaginase;Asrgl1;ortholog	ISOASPARTYL PEPTIDASE/L-ASPARAGINASE (PTHR10188:SF17)	protease(PC00190);protease(PC00121)	asparaginase activity(GO:0004067);peptidase activity(GO:0008233);beta-aspartyl-peptidase activity(GO:0008798);hydrolase activity(GO:0016787)	proteolysis(GO:0006508);asparagine catabolic process via L-aspartate(GO:0033345)	nucleus(GO:0005634);cytoplasm(GO:0005737)		Mus musculus
MOUSE|MGI=MGI=88561|UniProtKB=P10605	P10605	Cathepsin B;Ctsb;ortholog	CATHEPSIN B (PTHR12411:SF16)	cysteine protease(PC00190);cysteine protease(PC00081)	endopeptidase activity(GO:0004175);cysteine-type endopeptidase activity(GO:0004197);collagen binding(GO:0005518);peptidase activity(GO:0008233);cysteine-type peptidase activity(GO:0008234);hydrolase activity(GO:0016787);kininogen binding(GO:0030984);protein complex binding(GO:0032403);peptide binding(GO:0042277);proteoglycan binding(GO:0043394);protein self-association(GO:0043621)	proteolysis(GO:0006508);collagen catabolic process(GO:0030574);decidualization(GO:0046697);viral entry into host cell(GO:0046718);regulation of catalytic activity(GO:0050790);proteolysis involved in cellular protein catabolic process(GO:0051603);negative regulation of cell death(GO:0060548)	extracellular region(GO:0005576);extracellular space(GO:0005615);nucleolus(GO:0005730);cytoplasm(GO:0005737);mitochondrion(GO:0005739);lysosome(GO:0005764);caveola(GO:0005901);external side of plasma membrane(GO:0009897);cell surface(GO:0009986);apical plasma membrane(GO:0016324);sarcolemma(GO:0042383);intracellular membrane-bounded organelle(GO:0043231);perinuclear region of cytoplasm(GO:0048471…		Mus musculus
MOUSE|MGI=MGI=108057|UniProtKB=P47911	P47911	60S ribosomal protein L6;Rpl6;ortholog	60S RIBOSOMAL PROTEIN L6 (PTHR10715:SF2)	ribosomal protein(PC00171)	tRNA binding(GO:0000049);mRNA binding(GO:0003729);structural constituent of ribosome(GO:0003735);poly(A) RNA binding(GO:0044822);5.8S rRNA binding(GO:1990932)	ribosomal large subunit assembly(GO:0000027);cytoplasmic translation(GO:0002181);translation(GO:0006412)	intracellular(GO:0005622);nucleus(GO:0005634);nucleolus(GO:0005730);cytoplasm(GO:0005737);ribosome(GO:0005840);focal adhesion(GO:0005925);membrane(GO:0016020);cytosolic large ribosomal subunit(GO:0022625);intracellular ribonucleoprotein complex(GO:0030529);A band(GO:0031672);cytoplasmic ribonucleoprotein granule(GO:0036464)		Mus musculus
MOUSE|MGI=MGI=107795|UniProtKB=Q9Z204	Q9Z204	Heterogeneous nuclear ribonucleoproteins C1/C2;Hnrnpc;ortholog	HETEROGENEOUS NUCLEAR RIBONUCLEOPROTEINS C1/C2 (PTHR13968:SF3)	mRNA processing factor(PC00171);ribonucleoprotein(PC00031)	nucleotide binding(GO:0000166);RNA polymerase II core promoter proximal region sequence-specific DNA binding(GO:0000978);RNA polymerase II distal enhancer sequence-specific DNA binding(GO:0000980);nucleic acid binding(GO:0003676);RNA binding(GO:0003723);mRNA binding(GO:0003729);mRNA 3'-UTR binding(GO:0003730);enzyme inhibitor activity(GO:0004857);poly(U) RNA binding(GO:0008266);protein domain spe…	mRNA splicing, via spliceosome(GO:0000398);osteoblast differentiation(GO:0001649);mRNA processing(GO:0006397);RNA splicing(GO:0008380);negative regulation of telomere maintenance via telomerase(GO:0032211);ATP-dependent chromatin remodeling(GO:0043044);negative regulation of catalytic activity(GO:0043086);3'-UTR-mediated mRNA stabilization(GO:0070935);negative regulation of mRNA modification(GO:0…	nuclear chromatin(GO:0000790);nucleus(GO:0005634);nucleoplasm(GO:0005654);spliceosomal complex(GO:0005681);telomerase holoenzyme complex(GO:0005697);cytosol(GO:0005829);membrane(GO:0016020);intracellular ribonucleoprotein complex(GO:0030529);protein complex(GO:0043234);pronucleus(GO:0045120);extracellular exosome(GO:0070062);catalytic step 2 spliceosome(GO:0071013);nucleoplasmic periphery of the …		Mus musculus
MOUSE|MGI=MGI=1915599|UniProtKB=Q9DCT2	Q9DCT2	NADH dehydrogenase [ubiquinone] iron-sulfur protein 3, mitochondrial;Ndufs3;ortholog	NADH DEHYDROGENASE [UBIQUINONE] IRON-SULFUR PROTEIN 3, MITOCHONDRIAL (PTHR10884:SF10)		NADH dehydrogenase activity(GO:0003954);NADH dehydrogenase (ubiquinone) activity(GO:0008137);oxidoreductase activity(GO:0016491);oxidoreductase activity, acting on NAD(P)H(GO:0016651)	transport(GO:0006810);negative regulation of cell growth(GO:0030308);oxidation-reduction process(GO:0055114);reactive oxygen species metabolic process(GO:0072593);negative regulation of intrinsic apoptotic signaling pathway(GO:2001243)	nucleus(GO:0005634);mitochondrion(GO:0005739);mitochondrial inner membrane(GO:0005743);mitochondrial respiratory chain complex I(GO:0005747);membrane(GO:0016020);mitochondrial membrane(GO:0031966);myelin sheath(GO:0043209);respiratory chain(GO:0070469)		Mus musculus
MOUSE|MGI=MGI=1915528|UniProtKB=Q8VDW0	Q8VDW0	ATP-dependent RNA helicase DDX39A;Ddx39a;ortholog	ATP-DEPENDENT RNA HELICASE DDX39A (PTHR24031:SF212)	RNA helicase(PC00171);helicase(PC00031)	nucleotide binding(GO:0000166);nucleic acid binding(GO:0003676);ATP-dependent RNA helicase activity(GO:0004004);helicase activity(GO:0004386);ATP binding(GO:0005524);hydrolase activity(GO:0016787);ATPase activity(GO:0016887);poly(A) RNA binding(GO:0044822)	mRNA splicing, via spliceosome(GO:0000398);mRNA processing(GO:0006397);mRNA export from nucleus(GO:0006406);cellular response to DNA damage stimulus(GO:0006974);RNA splicing(GO:0008380);regulation of gene expression(GO:0010468);RNA secondary structure unwinding(GO:0010501)	nucleus(GO:0005634);spliceosomal complex(GO:0005681);cytoplasm(GO:0005737);membrane(GO:0016020)		Mus musculus
MOUSE|MGI=MGI=1298373|UniProtKB=P51410	P51410	60S ribosomal protein L9;Rpl9;ortholog	60S RIBOSOMAL PROTEIN L9 (PTHR11655:SF16)	ribosomal protein(PC00171)	RNA binding(GO:0003723);structural constituent of ribosome(GO:0003735);rRNA binding(GO:0019843)	cytoplasmic translation(GO:0002181);translation(GO:0006412)	intracellular(GO:0005622);nucleus(GO:0005634);nucleolus(GO:0005730);cytoplasm(GO:0005737);ribosome(GO:0005840);focal adhesion(GO:0005925);membrane(GO:0016020);cytosolic large ribosomal subunit(GO:0022625);intracellular ribonucleoprotein complex(GO:0030529)		Mus musculus
MOUSE|MGI=MGI=88025|UniProtKB=Q8C8R3	Q8C8R3	Ankyrin-2;Ank2;ortholog	ANKYRIN-2 (PTHR24123:SF17)	cytoskeletal protein(PC00085)	protein binding(GO:0005515);cytoskeletal adaptor activity(GO:0008093);potassium channel regulator activity(GO:0015459);spectrin binding(GO:0030507);protein binding, bridging(GO:0030674);ion channel binding(GO:0044325);ATPase binding(GO:0051117)	regulation of heart rate(GO:0002027);cellular calcium ion homeostasis(GO:0006874);signal transduction(GO:0007165);protein localization(GO:0008104);positive regulation of gene expression(GO:0010628);regulation of cardiac muscle contraction by regulation of the release of sequestered calcium ion(GO:0010881);regulation of cardiac muscle contraction by calcium ion signaling(GO:0010882);regulation of …	intracellular(GO:0005622);cytoplasm(GO:0005737);cytoskeleton(GO:0005856);plasma membrane(GO:0005886);integral component of plasma membrane(GO:0005887);intercalated disc(GO:0014704);membrane(GO:0016020);Z disc(GO:0030018);cell junction(GO:0030054);T-tubule(GO:0030315);M band(GO:0031430);A band(GO:0031672);sarcolemma(GO:0042383);costamere(GO:0043034);synapse(GO:0045202);postsynaptic membrane(GO:004…		Mus musculus
MOUSE|MGI=MGI=1915088|UniProtKB=Q99KV1	Q99KV1	DnaJ homolog subfamily B member 11;Dnajb11;ortholog	DNAJ HOMOLOG SUBFAMILY B MEMBER 11 (PTHR24078:SF206)		protein binding(GO:0005515);unfolded protein binding(GO:0051082)	protein folding(GO:0006457);mRNA modification(GO:0016556);positive regulation of ATPase activity(GO:0032781)	nucleus(GO:0005634);cytoplasm(GO:0005737);endoplasmic reticulum(GO:0005783);membrane(GO:0016020);endoplasmic reticulum chaperone complex(GO:0034663)		Mus musculus
MOUSE|MGI=MGI=87918|UniProtKB=Q9QYC0	Q9QYC0	Alpha-adducin;Add1;ortholog	ALPHA-ADDUCIN (PTHR10672:SF4)	non-motor actin binding protein(PC00085)	actin binding(GO:0003779);structural molecule activity(GO:0005198);calmodulin binding(GO:0005516);transcription factor binding(GO:0008134);spectrin binding(GO:0030507);T cell receptor binding(GO:0042608);protein homodimerization activity(GO:0042803);poly(A) RNA binding(GO:0044822);protein heterodimerization activity(GO:0046982);actin filament binding(GO:0051015)	cell morphogenesis(GO:0000902);in utero embryonic development(GO:0001701);cell volume homeostasis(GO:0006884);hemoglobin metabolic process(GO:0020027);erythrocyte differentiation(GO:0030218);negative regulation of actin filament polymerization(GO:0030837);positive regulation of protein binding(GO:0032092);multicellular organism growth(GO:0035264);positive regulation of angiogenesis(GO:0045766);po…	nucleus(GO:0005634);nucleoplasm(GO:0005654);cytoplasm(GO:0005737);cytoskeleton(GO:0005856);plasma membrane(GO:0005886);focal adhesion(GO:0005925);F-actin capping protein complex(GO:0008290);postsynaptic density(GO:0014069);membrane(GO:0016020);dendrite(GO:0030425);dendritic spine(GO:0043197);synapse(GO:0045202);perinuclear region of cytoplasm(GO:0048471)		Mus musculus
MOUSE|MGI=MGI=1933184|UniProtKB=Q6DFW4	Q6DFW4	Nucleolar protein 58;Nop58;ortholog	NUCLEOLAR PROTEIN 58 (PTHR10894:SF4)	ribonucleoprotein(PC00171)	TFIID-class transcription factor binding(GO:0001094);snoRNA binding(GO:0030515);poly(A) RNA binding(GO:0044822);ATPase binding(GO:0051117)	rRNA modification(GO:0000154);snRNP protein import into nucleus(GO:0006608);ribosome biogenesis(GO:0042254);snoRNA localization(GO:0048254)	nucleus(GO:0005634);nucleolus(GO:0005730);small nucleolar ribonucleoprotein complex(GO:0005732);cytoplasm(GO:0005737);Cajal body(GO:0015030);membrane(GO:0016020);intracellular ribonucleoprotein complex(GO:0030529);box C/D snoRNP complex(GO:0031428);small-subunit processome(GO:0032040);pre-snoRNP complex(GO:0070761)		Mus musculus
MOUSE|MGI=MGI=1859516|UniProtKB=P62858	P62858	40S ribosomal protein S28;Rps28;ortholog	40S RIBOSOMAL PROTEIN S28 (PTHR10769:SF4)	ribosomal protein(PC00171)	structural constituent of ribosome(GO:0003735);poly(A) RNA binding(GO:0044822)	rRNA processing(GO:0006364);rRNA export from nucleus(GO:0006407);translation(GO:0006412);ribosome biogenesis(GO:0042254);ribosomal small subunit biogenesis(GO:0042274)	intracellular(GO:0005622);cytoplasm(GO:0005737);ribosome(GO:0005840);small ribosomal subunit(GO:0015935);cytosolic small ribosomal subunit(GO:0022627);intracellular ribonucleoprotein complex(GO:0030529);extracellular exosome(GO:0070062)		Mus musculus
MOUSE|MGI=MGI=105979|UniProtKB=Q00612	Q00612	Glucose-6-phosphate 1-dehydrogenase X;G6pdx;ortholog	GLUCOSE-6-PHOSPHATE 1-DEHYDROGENASE (PTHR23429:SF0)	dehydrogenase(PC00176)	glucose-6-phosphate dehydrogenase activity(GO:0004345);glucose binding(GO:0005536);oxidoreductase activity(GO:0016491);carbohydrate binding(GO:0030246);identical protein binding(GO:0042802);protein homodimerization activity(GO:0042803);NADP binding(GO:0050661)	cytokine production(GO:0001816);angiotensin mediated vasoconstriction involved in regulation of systemic arterial blood pressure(GO:0001998);vasodilation by angiotensin involved in regulation of systemic arterial blood pressure(GO:0002033);carbohydrate metabolic process(GO:0005975);glucose metabolic process(GO:0006006);pentose-phosphate shunt(GO:0006098);cholesterol biosynthetic process(GO:000669…	nucleus(GO:0005634);cytoplasm(GO:0005737);centrosome(GO:0005813);microtubule organizing center(GO:0005815);cytosol(GO:0005829);cytoplasmic side of plasma membrane(GO:0009898);membrane(GO:0016020);intracellular membrane-bounded organelle(GO:0043231);extracellular exosome(GO:0070062)		Mus musculus
MOUSE|MGI=MGI=1201778|UniProtKB=P51863	P51863	V-type proton ATPase subunit d 1;Atp6v0d1;ortholog	V-TYPE PROTON ATPASE SUBUNIT D 1 (PTHR11028:SF3)	ATP synthase(PC00227);hydrolase(PC00068)	hydrogen-exporting ATPase activity, phosphorylative mechanism(GO:0008553);hydrogen ion transmembrane transporter activity(GO:0015078);protein complex binding(GO:0032403)	transport(GO:0006810);ion transport(GO:0006811);ATP hydrolysis coupled proton transport(GO:0015991);proton transport(GO:0015992);cell projection organization(GO:0030030)	lysosomal membrane(GO:0005765);early endosome(GO:0005769);centrosome(GO:0005813);synaptic vesicle(GO:0008021);membrane(GO:0016020);apical plasma membrane(GO:0016324);vacuolar proton-transporting V-type ATPase complex(GO:0016471);proton-transporting V-type ATPase, V0 domain(GO:0033179);neuron projection(GO:0043005);protein complex(GO:0043234);axon terminus(GO:0043679);extracellular exosome(GO:0070…		Mus musculus
MOUSE|MGI=MGI=2183260|UniProtKB=Q7TNC4	Q7TNC4	Putative RNA-binding protein Luc7-like 2;Luc7l2;ortholog	RNA-BINDING PROTEIN LUC7-LIKE 2-RELATED (PTHR12375:SF28)		mRNA binding(GO:0003729);enzyme binding(GO:0019899);poly(A) RNA binding(GO:0044822)	mRNA splice site selection(GO:0006376)	nucleus(GO:0005634);U1 snRNP(GO:0005685);U2-type prespliceosome(GO:0071004)		Mus musculus
MOUSE|MGI=MGI=1927636|UniProtKB=P14869	P14869	60S acidic ribosomal protein P0;Rplp0;ortholog	60S ACIDIC RIBOSOMAL PROTEIN P0 (PTHR21141:SF3)	ribosomal protein(PC00171)	structural constituent of ribosome(GO:0003735);peptide binding(GO:0042277);poly(A) RNA binding(GO:0044822);large ribosomal subunit rRNA binding(GO:0070180)	cytoplasmic translation(GO:0002181);ribosome biogenesis(GO:0042254);cellular response to interleukin-4(GO:0071353)	intracellular(GO:0005622);nucleus(GO:0005634);cytoplasm(GO:0005737);ribosome(GO:0005840);focal adhesion(GO:0005925);membrane(GO:0016020);cytosolic large ribosomal subunit(GO:0022625);dendrite(GO:0030425);intracellular ribonucleoprotein complex(GO:0030529);preribosome, large subunit precursor(GO:0030687);cytoplasmic ribonucleoprotein granule(GO:0036464);extracellular exosome(GO:0070062)		Mus musculus
MOUSE|MGI=MGI=1917473|UniProtKB=Q8BP47	Q8BP47	Asparagine--tRNA ligase, cytoplasmic;Nars;ortholog	ASPARAGINE--TRNA LIGASE, CYTOPLASMIC (PTHR22594:SF16)	RNA binding protein(PC00171);aminoacyl-tRNA synthetase(PC00031)	nucleotide binding(GO:0000166);nucleic acid binding(GO:0003676);aminoacyl-tRNA ligase activity(GO:0004812);asparagine-tRNA ligase activity(GO:0004816);ATP binding(GO:0005524);ligase activity(GO:0016874)	translation(GO:0006412);tRNA aminoacylation for protein translation(GO:0006418);asparaginyl-tRNA aminoacylation(GO:0006421)	cytoplasm(GO:0005737);mitochondrion(GO:0005739);extracellular exosome(GO:0070062)		Mus musculus
MOUSE|MGI=MGI=1298378|UniProtKB=O88455	O88455	7-dehydrocholesterol reductase;Dhcr7;ortholog	7-DEHYDROCHOLESTEROL REDUCTASE (PTHR21257:SF38)	receptor(PC00197);reductase(PC00176)	oxidoreductase activity(GO:0016491);oxidoreductase activity, acting on the CH-CH group of donors, NAD or NADP as acceptor(GO:0016628);7-dehydrocholesterol reductase activity(GO:0047598)	blood vessel development(GO:0001568);lipid metabolic process(GO:0006629);steroid biosynthetic process(GO:0006694);cholesterol biosynthetic process(GO:0006695);steroid metabolic process(GO:0008202);cholesterol metabolic process(GO:0008203);post-embryonic development(GO:0009791);sterol biosynthetic process(GO:0016126);cell differentiation(GO:0030154);lung development(GO:0030324);multicellular organ…	nuclear outer membrane(GO:0005640);endoplasmic reticulum(GO:0005783);membrane(GO:0016020);integral component of membrane(GO:0016021);integral component of endoplasmic reticulum membrane(GO:0030176);intracellular membrane-bounded organelle(GO:0043231)		Mus musculus
MOUSE|MGI=MGI=98797|UniProtKB=P17751	P17751	Triosephosphate isomerase;Tpi1;ortholog	TRIOSEPHOSPHATE ISOMERASE (PTHR21139:SF4)	isomerase(PC00135)	catalytic activity(GO:0003824);triose-phosphate isomerase activity(GO:0004807);isomerase activity(GO:0016853);ubiquitin protein ligase binding(GO:0031625)	glucose metabolic process(GO:0006006);gluconeogenesis(GO:0006094);glycolytic process(GO:0006096);pentose-phosphate shunt(GO:0006098);multicellular organism development(GO:0007275);metabolic process(GO:0008152);embryo development(GO:0009790);glycerol catabolic process(GO:0019563);glyceraldehyde-3-phosphate metabolic process(GO:0019682);glyceraldehyde-3-phosphate biosynthetic process(GO:0046166)	extracellular space(GO:0005615);nucleus(GO:0005634);cytosol(GO:0005829);extracellular exosome(GO:0070062)	Glycolysis->Triosephosphate isomerase;;	Mus musculus
MOUSE|MGI=MGI=107633|UniProtKB=P70202	P70202	Latexin;Lxn;ortholog	LATEXIN (PTHR28591:SF1)		enzyme inhibitor activity(GO:0004857);metalloendopeptidase inhibitor activity(GO:0008191);heparin binding(GO:0008201);peptidase inhibitor activity(GO:0030414)	inflammatory response(GO:0006954);negative regulation of peptidase activity(GO:0010466);detection of temperature stimulus involved in sensory perception of pain(GO:0050965)	cytoplasm(GO:0005737);extracellular exosome(GO:0070062)		Mus musculus
MOUSE|MGI=MGI=1343103|UniProtKB=Q9CQ75	Q9CQ75	NADH dehydrogenase [ubiquinone] 1 alpha subcomplex subunit 2;Ndufa2;ortholog	NADH DEHYDROGENASE [UBIQUINONE] 1 ALPHA SUBCOMPLEX SUBUNIT 2 (PTHR12878:SF0)	oxidoreductase(PC00176)	NADH dehydrogenase (ubiquinone) activity(GO:0008137)	transport(GO:0006810);oxidation-reduction process(GO:0055114)	mitochondrion(GO:0005739);mitochondrial inner membrane(GO:0005743);mitochondrial respiratory chain complex I(GO:0005747);membrane(GO:0016020);mitochondrial membrane(GO:0031966);respiratory chain(GO:0070469)		Mus musculus
MOUSE|MGI=MGI=95776|UniProtKB=P21279	P21279	Guanine nucleotide-binding protein G(q) subunit alpha;Gnaq;ortholog	GUANINE NUCLEOTIDE-BINDING PROTEIN G(Q) SUBUNIT ALPHA (PTHR10218:SF184)		nucleotide binding(GO:0000166);G-protein coupled receptor binding(GO:0001664);GTPase activity(GO:0003924);signal transducer activity(GO:0004871);GTPase activator activity(GO:0005096);protein binding(GO:0005515);GTP binding(GO:0005525);guanyl nucleotide binding(GO:0019001);G-protein beta/gamma-subunit complex binding(GO:0031683);type 2A serotonin receptor binding(GO:0031826);protein complex bindin…	skeletal system development(GO:0001501);action potential(GO:0001508);negative regulation of protein kinase activity(GO:0006469);signal transduction(GO:0007165);G-protein coupled receptor signaling pathway(GO:0007186);adenylate cyclase-activating G-protein coupled receptor signaling pathway(GO:0007189);phospholipase C-activating G-protein coupled receptor signaling pathway(GO:0007200);activation o…	nucleus(GO:0005634);lysosomal membrane(GO:0005765);cytosol(GO:0005829);heterotrimeric G-protein complex(GO:0005834);plasma membrane(GO:0005886);caveola(GO:0005901);membrane(GO:0016020);dendrite(GO:0030425);protein complex(GO:0043234);cell body(GO:0044297);extracellular exosome(GO:0070062)	Gonadotropin releasing hormone receptor pathway->gnaq/11;;Inflammation mediated by chemokine and cytokine signaling pathway->Gq-protein, alpha subunit;;Endothelin signaling pathway->guanine nucleotide binding protein q polypeptide;;Metabotropic glutamate receptor group I pathway->Gq-protein;;Muscarinic acetylcholine receptor 1 and 3 signaling pathway->Gq-protein;;Thyrotropin-releasing hormone rec…	Mus musculus
MOUSE|MGI=MGI=107848|UniProtKB=Q9D6F9	Q9D6F9	Tubulin beta-4A chain;Tubb4a;ortholog	TUBULIN BETA-4A CHAIN (PTHR11588:SF121)	tubulin(PC00085)	nucleotide binding(GO:0000166);GTPase activity(GO:0003924);structural constituent of cytoskeleton(GO:0005200);GTP binding(GO:0005525)	microtubule-based process(GO:0007017);cell projection organization(GO:0030030)	nucleus(GO:0005634);cytoplasm(GO:0005737);cytoskeleton(GO:0005856);microtubule(GO:0005874);cilium(GO:0005929);internode region of axon(GO:0033269);cell projection(GO:0042995);neuronal cell body(GO:0043025);myelin sheath(GO:0043209);extracellular exosome(GO:0070062)	Huntington disease->beta-Tubulin;;Huntington disease->Microtubule;;Cytoskeletal regulation by Rho GTPase->Tubulin;;;;	Mus musculus
MOUSE|MGI=MGI=96247|UniProtKB=P11499	P11499	Heat shock protein HSP 90-beta;Hsp90ab1;ortholog	HEAT SHOCK PROTEIN HSP 90-BETA-RELATED (PTHR11528:SF55)	Hsp90 family chaperone(PC00072)	nucleotide binding(GO:0000166);glycoprotein binding(GO:0001948);UTP binding(GO:0002134);CTP binding(GO:0002135);double-stranded RNA binding(GO:0003725);protein binding(GO:0005515);ATP binding(GO:0005524);GTP binding(GO:0005525);drug binding(GO:0008144);sulfonylurea receptor binding(GO:0017098);protein kinase regulator activity(GO:0019887);kinase binding(GO:0019900);protein kinase binding(GO:00199…	placenta development(GO:0001890);protein folding(GO:0006457);response to stress(GO:0006950);response to organic substance(GO:0010033);virion attachment to host cell(GO:0019062);regulation of protein ubiquitination(GO:0031396);positive regulation of protein binding(GO:0032092);positive regulation of protein import into nucleus, translocation(GO:0033160);negative regulation of apoptotic process(GO:…	intracellular(GO:0005622);cytoplasm(GO:0005737);mitochondrion(GO:0005739);lysosomal membrane(GO:0005765);cytosol(GO:0005829);COP9 signalosome(GO:0008180);cell surface(GO:0009986);membrane(GO:0016020);inclusion body(GO:0016234);basolateral plasma membrane(GO:0016323);apical plasma membrane(GO:0016324);brush border membrane(GO:0031526);extracellular exosome(GO:0070062);sperm head plasma membrane(GO…		Mus musculus
MOUSE|MGI=MGI=99262|UniProtKB=P67984	P67984	60S ribosomal protein L22;Rpl22;ortholog	60S RIBOSOMAL PROTEIN L22 (PTHR10064:SF2)	ribosomal protein(PC00171)	RNA binding(GO:0003723);structural constituent of ribosome(GO:0003735);heparin binding(GO:0008201);poly(A) RNA binding(GO:0044822)	cytoplasmic translation(GO:0002181);translation(GO:0006412);alpha-beta T cell differentiation(GO:0046632)	intracellular(GO:0005622);nucleus(GO:0005634);cytoplasm(GO:0005737);ribosome(GO:0005840);focal adhesion(GO:0005925);cytosolic large ribosomal subunit(GO:0022625);intracellular ribonucleoprotein complex(GO:0030529);extracellular exosome(GO:0070062)		Mus musculus
MOUSE|MGI=MGI=103575|UniProtKB=Q9WTX5	Q9WTX5	S-phase kinase-associated protein 1;Skp1;ortholog	S-PHASE KINASE-ASSOCIATED PROTEIN 1 (PTHR11165:SF24)		ubiquitin-protein transferase activity(GO:0004842);protein binding(GO:0005515);beta-catenin binding(GO:0008013);ubiquitin protein ligase activity(GO:0061630);cullin family protein binding(GO:0097602)	ubiquitin-dependent protein catabolic process(GO:0006511);protein ubiquitination(GO:0016567);SCF-dependent proteasomal ubiquitin-dependent protein catabolic process(GO:0031146);histone H2A monoubiquitination(GO:0035518)	nucleus(GO:0005634);cytoplasm(GO:0005737);centrosome(GO:0005813);cytosol(GO:0005829);SCF ubiquitin ligase complex(GO:0019005);Cul7-RING ubiquitin ligase complex(GO:0031467);PcG protein complex(GO:0031519);extracellular exosome(GO:0070062)		Mus musculus
MOUSE|MGI=MGI=1929076|UniProtKB=Q9R118	Q9R118	Serine protease HTRA1;Htra1;ortholog	SERINE PROTEASE HTRA1 (PTHR22939:SF13)	serine protease(PC00190);serine protease(PC00203);chaperone(PC00121)	serine-type endopeptidase activity(GO:0004252);protein binding(GO:0005515);insulin-like growth factor binding(GO:0005520);peptidase activity(GO:0008233);serine-type peptidase activity(GO:0008236);hydrolase activity(GO:0016787);growth factor binding(GO:0019838)	regulation of cell growth(GO:0001558);placenta development(GO:0001890);proteolysis(GO:0006508);negative regulation of transforming growth factor beta receptor signaling pathway(GO:0030512);negative regulation of BMP signaling pathway(GO:0030514);positive regulation of epithelial cell proliferation(GO:0050679);negative regulation of defense response to virus(GO:0050687);chorionic trophoblast cell …	extracellular region(GO:0005576);cytoplasm(GO:0005737);plasma membrane(GO:0005886);membrane(GO:0016020);extracellular matrix(GO:0031012);extracellular exosome(GO:0070062)		Mus musculus
MOUSE|MGI=MGI=1923731|UniProtKB=Q91VC3	Q91VC3	Eukaryotic initiation factor 4A-III;Eif4a3;ortholog	EUKARYOTIC INITIATION FACTOR 4A-III (PTHR24031:SF57)	RNA helicase(PC00171);helicase(PC00031)	mRNA binding(GO:0003729);ATP-dependent RNA helicase activity(GO:0004004);ATP binding(GO:0005524);poly(A) binding(GO:0008143);selenocysteine insertion sequence binding(GO:0035368);RNA stem-loop binding(GO:0035613);ribonucleoprotein complex binding(GO:0043021);poly(A) RNA binding(GO:0044822)	nuclear-transcribed mRNA catabolic process, nonsense-mediated decay(GO:0000184);RNA secondary structure unwinding(GO:0010501);negative regulation of gene expression(GO:0010629);selenocysteine metabolic process(GO:0016259);negative regulation of translation(GO:0017148);positive regulation of translation(GO:0045727);positive regulation of transcription from RNA polymerase II promoter(GO:0045944);po…	nucleus(GO:0005634);nucleoplasm(GO:0005654);cytoplasm(GO:0005737);membrane(GO:0016020);dendrite(GO:0030425);intracellular ribonucleoprotein complex(GO:0030529);exon-exon junction complex(GO:0035145);neuronal cell body(GO:0043025);catalytic step 2 spliceosome(GO:0071013)		Mus musculus
MOUSE|MGI=MGI=101780|UniProtKB=Q07235	Q07235	Glia-derived nexin;Serpine2;ortholog	GLIA-DERIVED NEXIN (PTHR11461:SF48)	serine protease inhibitor(PC00095)	serine-type endopeptidase inhibitor activity(GO:0004867);receptor binding(GO:0005102);glycosaminoglycan binding(GO:0005539);heparin binding(GO:0008201);peptidase inhibitor activity(GO:0030414)	multicellular organism development(GO:0007275);nervous system development(GO:0007399);blood coagulation(GO:0007596);negative regulation of cell proliferation(GO:0008285);response to wounding(GO:0009611);negative regulation of peptidase activity(GO:0010466);negative regulation of platelet activation(GO:0010544);negative regulation of plasminogen activation(GO:0010757);negative regulation of sodium…	extracellular region(GO:0005576);extracellular space(GO:0005615);cytosol(GO:0005829);membrane(GO:0016020);extracellular matrix(GO:0031012);platelet alpha granule(GO:0031091);extrinsic component of external side of plasma membrane(GO:0031232);neuromuscular junction(GO:0031594);neuronal cell body(GO:0043025);extracellular vesicle(GO:1903561)		Mus musculus
MOUSE|MGI=MGI=87994|UniProtKB=P05064	P05064	Fructose-bisphosphate aldolase A;Aldoa;ortholog	FRUCTOSE-BISPHOSPHATE ALDOLASE A (PTHR11627:SF1)		fructose-bisphosphate aldolase activity(GO:0004332);cytoskeletal protein binding(GO:0008092);poly(A) RNA binding(GO:0044822);fructose binding(GO:0070061)	fructose metabolic process(GO:0006000);glycolytic process(GO:0006096);ATP biosynthetic process(GO:0006754);striated muscle contraction(GO:0006941);regulation of cell shape(GO:0008360);fructose 1,6-bisphosphate metabolic process(GO:0030388);muscle cell cellular homeostasis(GO:0046716);glycolytic process through fructose-6-phosphate(GO:0061615)	extracellular space(GO:0005615);nucleus(GO:0005634);nuclear heterochromatin(GO:0005720);cytoplasm(GO:0005737);mitochondrion(GO:0005739);actin cytoskeleton(GO:0015629);membrane(GO:0016020);sperm fibrous sheath(GO:0035686);extracellular exosome(GO:0070062)	Fructose galactose metabolism->Fructose bisphosphate aldolase;;Glycolysis->Aldolase;;;	Mus musculus
MOUSE|MGI=MGI=95303|UniProtKB=P60843	P60843	Eukaryotic initiation factor 4A-I;Eif4a1;ortholog	EUKARYOTIC INITIATION FACTOR 4A-I (PTHR24031:SF221)	RNA helicase(PC00171);helicase(PC00031)	nucleotide binding(GO:0000166);nucleic acid binding(GO:0003676);RNA binding(GO:0003723);double-stranded RNA binding(GO:0003725);translation initiation factor activity(GO:0003743);ATP-dependent RNA helicase activity(GO:0004004);helicase activity(GO:0004386);protein binding(GO:0005515);ATP binding(GO:0005524);hydrolase activity(GO:0016787);ATPase activity(GO:0016887);poly(A) RNA binding(GO:0044822)	translation(GO:0006412);translational initiation(GO:0006413);regulation of translational initiation(GO:0006446);regulation of gene expression(GO:0010468);RNA secondary structure unwinding(GO:0010501)	cytoplasm(GO:0005737);membrane(GO:0016020);extracellular exosome(GO:0070062)		Mus musculus
MOUSE|MGI=MGI=1914451|UniProtKB=Q9CPV4	Q9CPV4	Glyoxalase domain-containing protein 4;Glod4;ortholog	GLYOXALASE DOMAIN-CONTAINING PROTEIN 4 (PTHR10374:SF20)		molecular_function(GO:0003674)	biological_process(GO:0008150)	mitochondrion(GO:0005739);extracellular exosome(GO:0070062)		Mus musculus
MOUSE|MGI=MGI=1927489|UniProtKB=Q8CI51	Q8CI51	PDZ and LIM domain protein 5;Pdlim5;ortholog	PDZ AND LIM DOMAIN PROTEIN 5 (PTHR24214:SF32)	transcription factor(PC00218);non-motor actin binding protein(PC00085)	actin binding(GO:0003779);protein kinase C binding(GO:0005080);protein binding(GO:0005515);zinc ion binding(GO:0008270);actinin binding(GO:0042805);metal ion binding(GO:0046872);protein N-terminus binding(GO:0047485)	regulation of synapse assembly(GO:0051963);regulation of dendritic spine morphogenesis(GO:0061001);cell growth involved in cardiac muscle cell development(GO:0061049)	cytoplasm(GO:0005737);cytosol(GO:0005829);plasma membrane(GO:0005886);postsynaptic density(GO:0014069);actin cytoskeleton(GO:0015629);membrane(GO:0016020);Z disc(GO:0030018);cell junction(GO:0030054);neuron projection(GO:0043005);synapse(GO:0045202);postsynaptic membrane(GO:0045211)		Mus musculus
MOUSE|MGI=MGI=1277961|UniProtKB=Q9QXS1	Q9QXS1	Plectin;Plec;ortholog	PLECTIN (PTHR11915:SF247)	non-motor actin binding protein(PC00085)	actin binding(GO:0003779);structural constituent of cytoskeleton(GO:0005200);protein binding(GO:0005515);cytoskeletal protein binding(GO:0008092);structural constituent of muscle(GO:0008307);ankyrin binding(GO:0030506);poly(A) RNA binding(GO:0044822);protein N-terminus binding(GO:0047485)	response to nutrient(GO:0007584);hemidesmosome assembly(GO:0031581)	cytoplasm(GO:0005737);cytoskeleton(GO:0005856);brush border(GO:0005903);focal adhesion(GO:0005925);basal plasma membrane(GO:0009925);apical plasma membrane(GO:0016324);sarcoplasm(GO:0016528);cell junction(GO:0030054);hemidesmosome(GO:0030056);sarcolemma(GO:0042383);contractile fiber(GO:0043292);intermediate filament cytoskeleton(GO:0045111);perinuclear region of cytoplasm(GO:0048471);extracellula…		Mus musculus
MOUSE|MGI=MGI=96907|UniProtKB=P26645	P26645	Myristoylated alanine-rich C-kinase substrate;Marcks;ortholog	MYRISTOYLATED ALANINE-RICH C-KINASE SUBSTRATE (PTHR14353:SF9)		actin binding(GO:0003779);protein kinase C binding(GO:0005080);protein binding(GO:0005515);calmodulin binding(GO:0005516)		cytoplasm(GO:0005737);centrosome(GO:0005813);cytoskeleton(GO:0005856);cell cortex(GO:0005938);membrane(GO:0016020);germinal vesicle(GO:0042585)		Mus musculus
MOUSE|MGI=MGI=891995|UniProtKB=Q61166	Q61166	Microtubule-associated protein RP/EB family member 1;Mapre1;ortholog	MICROTUBULE-ASSOCIATED PROTEIN RP/EB FAMILY MEMBER 1 (PTHR10623:SF20)	non-motor microtubule binding protein(PC00085)	protein binding(GO:0005515);microtubule binding(GO:0008017);poly(A) RNA binding(GO:0044822);microtubule plus-end binding(GO:0051010)	cell cycle(GO:0007049);mitotic nuclear division(GO:0007067);negative regulation of microtubule polymerization(GO:0031115);protein localization to microtubule(GO:0035372);cell division(GO:0051301);positive regulation of microtubule plus-end binding(GO:1903033)	cytoplasm(GO:0005737);Golgi apparatus(GO:0005794);centrosome(GO:0005813);spindle(GO:0005819);cytoskeleton(GO:0005856);microtubule(GO:0005874);cytoplasmic microtubule(GO:0005881);microtubule cytoskeleton(GO:0015630);cortical microtubule cytoskeleton(GO:0030981);cell projection membrane(GO:0031253);microtubule plus-end(GO:0035371);cell projection(GO:0042995)		Mus musculus
MOUSE|MGI=MGI=98791|UniProtKB=Q64511	Q64511	DNA topoisomerase 2-beta;Top2b;ortholog	DNA TOPOISOMERASE 2-BETA (PTHR10169:SF36)	DNA topoisomerase(PC00171);isomerase(PC00009);enzyme modulator(PC00017)	nucleotide binding(GO:0000166);DNA binding(GO:0003677);chromatin binding(GO:0003682);DNA topoisomerase activity(GO:0003916);DNA topoisomerase type II (ATP-hydrolyzing) activity(GO:0003918);protein kinase C binding(GO:0005080);protein binding(GO:0005515);ATP binding(GO:0005524);protein C-terminus binding(GO:0008022);DNA binding, bending(GO:0008301);isomerase activity(GO:0016853);enzyme binding(GO:…	resolution of meiotic recombination intermediates(GO:0000712);sister chromatid segregation(GO:0000819);neuron migration(GO:0001764);DNA metabolic process(GO:0006259);DNA topological change(GO:0006265);DNA unwinding involved in DNA replication(GO:0006268);mitotic recombination(GO:0006312);axonogenesis(GO:0007409);forebrain development(GO:0030900);mitotic DNA integrity checkpoint(GO:0044774)	heterochromatin(GO:0000792);nucleus(GO:0005634);nucleoplasm(GO:0005654);cytoplasm(GO:0005737);cytosol(GO:0005829);DNA topoisomerase complex (ATP-hydrolyzing)(GO:0009330)	DNA replication->DNA Topoisomerase;;DNA replication->Topoisomerase;;;	Mus musculus
MOUSE|MGI=MGI=1914365|UniProtKB=Q9CR57	Q9CR57	60S ribosomal protein L14;Rpl14;ortholog	60S RIBOSOMAL PROTEIN L14 (PTHR11127:SF2)		structural constituent of ribosome(GO:0003735);poly(A) RNA binding(GO:0044822)	rRNA processing(GO:0006364);translation(GO:0006412);ribosomal large subunit biogenesis(GO:0042273)	intracellular(GO:0005622);cytoplasm(GO:0005737);ribosome(GO:0005840);membrane(GO:0016020);cytosolic large ribosomal subunit(GO:0022625);intracellular ribonucleoprotein complex(GO:0030529);extracellular exosome(GO:0070062)		Mus musculus
MOUSE|MGI=MGI=99919|UniProtKB=Q01853	Q01853	Transitional endoplasmic reticulum ATPase;Vcp;ortholog	TRANSITIONAL ENDOPLASMIC RETICULUM ATPASE (PTHR23077:SF69)		nucleotide binding(GO:0000166);receptor binding(GO:0005102);protein binding(GO:0005515);ATP binding(GO:0005524);lipid binding(GO:0008289);hydrolase activity(GO:0016787);ATPase activity(GO:0016887);protein phosphatase binding(GO:0019903);protein domain specific binding(GO:0019904);polyubiquitin binding(GO:0031593);ubiquitin protein ligase binding(GO:0031625);protein complex binding(GO:0032403);deu…	DNA repair(GO:0006281);double-strand break repair(GO:0006302);ubiquitin-dependent protein catabolic process(GO:0006511);NADH metabolic process(GO:0006734);transport(GO:0006810);ER to Golgi vesicle-mediated transport(GO:0006888);activation of cysteine-type endopeptidase activity involved in apoptotic process(GO:0006919);cellular response to DNA damage stimulus(GO:0006974);positive regulation of mi…	proteasome complex(GO:0000502);nucleus(GO:0005634);nucleoplasm(GO:0005654);cytoplasm(GO:0005737);endoplasmic reticulum(GO:0005783);endoplasmic reticulum membrane(GO:0005789);lipid particle(GO:0005811);cytosol(GO:0005829);VCP-NPL4-UFD1 AAA ATPase complex(GO:0034098);site of double-strand break(GO:0035861);Derlin-1 retrotranslocation complex(GO:0036513);myelin sheath(GO:0043209);intracellular membr…		Mus musculus
MOUSE|MGI=MGI=96224|UniProtKB=Q61411	Q61411	GTPase HRas;Hras;ortholog	GTPASE HRAS (PTHR24070:SF184)	small GTPase(PC00095)	nucleotide binding(GO:0000166);GTPase activity(GO:0003924);protein binding(GO:0005515);GTP binding(GO:0005525);protein C-terminus binding(GO:0008022)	positive regulation of protein phosphorylation(GO:0001934);endocytosis(GO:0006897);apoptotic process(GO:0006915);cell cycle arrest(GO:0007050);mitotic cell cycle checkpoint(GO:0007093);signal transduction(GO:0007165);small GTPase mediated signal transduction(GO:0007264);Ras protein signal transduction(GO:0007265);cell aging(GO:0007569);cell proliferation(GO:0008283);positive regulation of cell pr…	Golgi apparatus(GO:0005794);plasma membrane(GO:0005886);membrane(GO:0016020);intracellular membrane-bounded organelle(GO:0043231)	PI3 kinase pathway->Ras-GDP;;Angiogenesis->Ras;;VEGF signaling pathway->Ras;;Integrin signalling pathway->Ras;;FGF signaling pathway->Ras;;Ras Pathway->Ras;;Gonadotropin releasing hormone receptor pathway->Ras;;EGF receptor signaling pathway->Ras;;TGF-beta signaling pathway->Ras-GTP;;B cell activation->Ras;;T cell activation->Ras;;TGF-beta signaling pathway->Ras-GDP;;p53 pathway feedback loops 2-…	Mus musculus
MOUSE|MGI=MGI=1919942|UniProtKB=Q921F4	Q921F4	Heterogeneous nuclear ribonucleoprotein L-like;Hnrnpll;ortholog	HETEROGENEOUS NUCLEAR RIBONUCLEOPROTEIN L-LIKE (PTHR24012:SF404)		nucleotide binding(GO:0000166);nucleic acid binding(GO:0003676);RNA binding(GO:0003723);mRNA binding(GO:0003729);poly(A) RNA binding(GO:0044822)	mRNA processing(GO:0006397);positive regulation of RNA splicing(GO:0033120)	nucleus(GO:0005634);membrane(GO:0016020);intracellular ribonucleoprotein complex(GO:0030529)		Mus musculus
MOUSE|MGI=MGI=98386|UniProtKB=P16546	P16546	Spectrin alpha chain, non-erythrocytic 1;Sptan1;ortholog	SPECTRIN ALPHA CHAIN, NON-ERYTHROCYTIC 1 (PTHR11915:SF300)	non-motor actin binding protein(PC00085)	actin binding(GO:0003779);calcium ion binding(GO:0005509);protein binding(GO:0005515);calmodulin binding(GO:0005516);syntaxin binding(GO:0019905);spectrin binding(GO:0030507);protein complex binding(GO:0032403);metal ion binding(GO:0046872);protein heterodimerization activity(GO:0046982);protein N-terminus binding(GO:0047485)	actin cytoskeleton reorganization(GO:0031532);actin filament capping(GO:0051693)	cytoplasm(GO:0005737);cytoskeleton(GO:0005856);plasma membrane(GO:0005886);fascia adherens(GO:0005916);microtubule cytoskeleton(GO:0015630);membrane(GO:0016020);lateral plasma membrane(GO:0016328);Z disc(GO:0030018);cortical cytoskeleton(GO:0030863);cuticular plate(GO:0032437);paranode region of axon(GO:0033270);myelin sheath(GO:0043209);intracellular membrane-bounded organelle(GO:0043231);protei…		Mus musculus
MOUSE|MGI=MGI=106442|UniProtKB=Q9CRC0	Q9CRC0	Vitamin K epoxide reductase complex subunit 1;Vkorc1;ortholog	VITAMIN K EPOXIDE REDUCTASE COMPLEX SUBUNIT 1 (PTHR14519:SF3)	oxidoreductase(PC00176)	oxidoreductase activity(GO:0016491);vitamin-K-epoxide reductase (warfarin-sensitive) activity(GO:0047057);vitamin-K-epoxide reductase (warfarin-insensitive) activity(GO:0047058);quinone binding(GO:0048038)	blood coagulation(GO:0007596);response to organonitrogen compound(GO:0010243);response to organic cyclic compound(GO:0014070);drug metabolic process(GO:0017144);peptidyl-glutamic acid carboxylation(GO:0017187);regulation of blood coagulation(GO:0030193);vitamin K biosynthetic process(GO:0042371);vitamin K metabolic process(GO:0042373);response to antibiotic(GO:0046677);positive regulation of coag…	endoplasmic reticulum(GO:0005783);membrane(GO:0016020);integral component of membrane(GO:0016021);intracellular membrane-bounded organelle(GO:0043231)		Mus musculus
MOUSE|MGI=MGI=99894|UniProtKB=P61979	P61979	Heterogeneous nuclear ribonucleoprotein K;Hnrnpk;ortholog	HETEROGENEOUS NUCLEAR RIBONUCLEOPROTEIN K (PTHR10288:SF167)	mRNA splicing factor(PC00171);ribonucleoprotein(PC00031);enzyme modulator(PC00147)	RNA polymerase II core promoter proximal region sequence-specific DNA binding(GO:0000978);transcriptional activator activity, RNA polymerase II core promoter proximal region sequence-specific binding(GO:0001077);core promoter proximal region DNA binding(GO:0001159);nucleic acid binding(GO:0003676);DNA binding(GO:0003677);double-stranded DNA binding(GO:0003690);single-stranded DNA binding(GO:00036…	negative regulation of transcription from RNA polymerase II promoter(GO:0000122);ovarian follicle development(GO:0001541);transcription, DNA-templated(GO:0006351);regulation of transcription, DNA-templated(GO:0006355);regulation of transcription from RNA polymerase II promoter(GO:0006357);transcription from RNA polymerase II promoter(GO:0006366);RNA processing(GO:0006396);mRNA processing(GO:00063…	nuclear chromatin(GO:0000790);nucleus(GO:0005634);spliceosomal complex(GO:0005681);cytoplasm(GO:0005737);mitochondrion(GO:0005739);cytosol(GO:0005829);focal adhesion(GO:0005925);cell cortex(GO:0005938);postsynaptic density(GO:0014069);membrane(GO:0016020);cell junction(GO:0030054);intracellular ribonucleoprotein complex(GO:0030529);protein-DNA complex(GO:0032993);cell projection(GO:0042995);dendr…		Mus musculus
MOUSE|MGI=MGI=97552|UniProtKB=Q9DBJ1	Q9DBJ1	Phosphoglycerate mutase 1;Pgam1;ortholog	PHOSPHOGLYCERATE MUTASE 1 (PTHR11931:SF15)		catalytic activity(GO:0003824);bisphosphoglycerate mutase activity(GO:0004082);bisphosphoglycerate 2-phosphatase activity(GO:0004083);phosphoglycerate mutase activity(GO:0004619);hydrolase activity(GO:0016787);isomerase activity(GO:0016853);intramolecular transferase activity, phosphotransferases(GO:0016868);protein kinase binding(GO:0019901);2,3-bisphosphoglycerate-dependent phosphoglycerate mut…	gluconeogenesis(GO:0006094);glycolytic process(GO:0006096);regulation of glycolytic process(GO:0006110);metabolic process(GO:0008152);regulation of pentose-phosphate shunt(GO:0043456);respiratory burst(GO:0045730)	nucleus(GO:0005634);cytoplasm(GO:0005737);cytosol(GO:0005829);membrane(GO:0016020);myelin sheath(GO:0043209);extracellular exosome(GO:0070062)	Glycolysis->Phosphoglyceromutase;;	Mus musculus
MOUSE|MGI=MGI=1098623|UniProtKB=Q8BWT1	Q8BWT1	3-ketoacyl-CoA thiolase, mitochondrial;Acaa2;ortholog	3-KETOACYL-COA THIOLASE, MITOCHONDRIAL (PTHR18919:SF107)	acetyltransferase(PC00220)	catalytic activity(GO:0003824);acetyl-CoA C-acyltransferase activity(GO:0003988);transferase activity(GO:0016740);transferase activity, transferring acyl groups(GO:0016746);transferase activity, transferring acyl groups other than amino-acyl groups(GO:0016747);poly(A) RNA binding(GO:0044822)	acetyl-CoA metabolic process(GO:0006084);lipid metabolic process(GO:0006629);fatty acid metabolic process(GO:0006631);fatty acid beta-oxidation(GO:0006635);metabolic process(GO:0008152);cellular response to hypoxia(GO:0071456);negative regulation of mitochondrial outer membrane permeabilization involved in apoptotic signaling pathway(GO:1901029);negative regulation of mitochondrial membrane perme…	mitochondrion(GO:0005739);mitochondrial inner membrane(GO:0005743);mitochondrial matrix(GO:0005759);extracellular exosome(GO:0070062)		Mus musculus
MOUSE|MGI=MGI=97175|UniProtKB=P20357	P20357	Microtubule-associated protein 2;Map2;ortholog	MICROTUBULE-ASSOCIATED PROTEIN 2 (PTHR11501:SF15)		dystroglycan binding(GO:0002162);protein binding(GO:0005515);calmodulin binding(GO:0005516);cytoskeletal regulatory protein binding(GO:0005519);microtubule binding(GO:0008017);tubulin binding(GO:0015631)	microtubule bundle formation(GO:0001578);axonogenesis(GO:0007409);dendrite development(GO:0016358);central nervous system neuron development(GO:0021954);establishment of cell polarity(GO:0030010);regulation of axonogenesis(GO:0050770);cellular response to organic substance(GO:0071310)	intracellular(GO:0005622);nucleolus(GO:0005730);cytoplasm(GO:0005737);smooth endoplasmic reticulum(GO:0005790);rough endoplasmic reticulum(GO:0005791);cytoskeleton(GO:0005856);microtubule(GO:0005874);microtubule associated complex(GO:0005875);postsynaptic density(GO:0014069);dendrite(GO:0030425);nuclear periphery(GO:0034399);neuron projection(GO:0043005);neuronal cell body(GO:0043025);dendritic s…		Mus musculus
MOUSE|MGI=MGI=894320|UniProtKB=O08709	O08709	Peroxiredoxin-6;Prdx6;ortholog	PEROXIREDOXIN-6 (PTHR10681:SF17)	peroxidase(PC00176)	catalytic activity(GO:0003824);peroxidase activity(GO:0004601);glutathione peroxidase activity(GO:0004602);phospholipase activity(GO:0004620);protein binding(GO:0005515);prenylcysteine methylesterase activity(GO:0010296);antioxidant activity(GO:0016209);lipase activity(GO:0016298);oxidoreductase activity(GO:0016491);hydrolase activity(GO:0016787);1-oxa-2-oxocycloheptane lactonase activity(GO:0018…	response to reactive oxygen species(GO:0000302);lipid metabolic process(GO:0006629);metabolic process(GO:0008152);lipid catabolic process(GO:0016042);bleb assembly(GO:0032060);hydrogen peroxide catabolic process(GO:0042744);oxidation-reduction process(GO:0055114);cellular oxidant detoxification(GO:0098869)	extracellular space(GO:0005615);cytoplasm(GO:0005737);mitochondrion(GO:0005739);lysosome(GO:0005764);cytosol(GO:0005829);membrane(GO:0016020);cytoplasmic vesicle(GO:0031410);extracellular exosome(GO:0070062)		Mus musculus
MOUSE|MGI=MGI=109153|UniProtKB=Q61595	Q61595	Kinectin;Ktn1;ortholog	KINECTIN (PTHR18864:SF1)		kinesin binding(GO:0019894)	microtubule-based movement(GO:0007018)	endoplasmic reticulum(GO:0005783);membrane(GO:0016020);integral component of membrane(GO:0016021)		Mus musculus
MOUSE|MGI=MGI=1914731|UniProtKB=Q9DBE8	Q9DBE8	Alpha-1,3/1,6-mannosyltransferase ALG2;Alg2;ortholog	ALPHA-1,3/1,6-MANNOSYLTRANSFERASE ALG2 (PTHR12526:SF401)	glycosyltransferase(PC00220);nucleotidyltransferase(PC00111);carbohydrate phosphatase(PC00174);carbohydrate phosphatase(PC00181)	alpha-1,3-mannosyltransferase activity(GO:0000033);GDP-Man:Man1GlcNAc2-PP-Dol alpha-1,3-mannosyltransferase activity(GO:0004378);transferase activity(GO:0016740);transferase activity, transferring glycosyl groups(GO:0016757);protein heterodimerization activity(GO:0046982);protein N-terminus binding(GO:0047485);calcium-dependent protein binding(GO:0048306)	dolichol-linked oligosaccharide biosynthetic process(GO:0006488);protein glycosylation in endoplasmic reticulum(GO:0033577);response to calcium ion(GO:0051592);mannosylation(GO:0097502)	nucleus(GO:0005634);cytoplasm(GO:0005737);membrane(GO:0016020);integral component of membrane(GO:0016021);perinuclear region of cytoplasm(GO:0048471)		Mus musculus
MOUSE|MGI=MGI=108077|UniProtKB=P97300	P97300	Neuroplastin;Nptn;ortholog	NEUROPLASTIN (PTHR10075:SF5)	transmembrane receptor regulatory/adaptor protein(PC00226)	transmembrane receptor protein tyrosine kinase activity(GO:0004714)	cell adhesion(GO:0007155);transmembrane receptor protein tyrosine kinase signaling pathway(GO:0007169);nervous system development(GO:0007399);modulation of synaptic transmission(GO:0050804);synapse organization(GO:0050808);regulation of receptor localization to synapse(GO:1902683);excitatory synapse assembly(GO:1904861)	plasma membrane(GO:0005886);membrane(GO:0016020);integral component of membrane(GO:0016021);dendrite(GO:0030425)		Mus musculus
MOUSE|MGI=MGI=1351615|UniProtKB=Q9QYB5	Q9QYB5	Gamma-adducin;Add3;ortholog	GAMMA-ADDUCIN (PTHR10672:SF5)	non-motor actin binding protein(PC00085)	actin binding(GO:0003779);protein kinase C binding(GO:0005080);structural molecule activity(GO:0005198);calmodulin binding(GO:0005516)	response to drug(GO:0042493)	condensed nuclear chromosome(GO:0000794);nucleoplasm(GO:0005654);cytoplasm(GO:0005737);cytoskeleton(GO:0005856);plasma membrane(GO:0005886);brush border(GO:0005903);cell-cell junction(GO:0005911);cell cortex(GO:0005938);membrane(GO:0016020);neuronal postsynaptic density(GO:0097481)		Mus musculus
MOUSE|MGI=MGI=103025|UniProtKB=P47802	P47802	Metaxin-1;Mtx1;ortholog	METAXIN-1 (PTHR12289:SF34)			protein targeting to mitochondrion(GO:0006626);transport(GO:0006810);protein transport(GO:0015031)	mitochondrion(GO:0005739);mitochondrial outer membrane(GO:0005741);mitochondrial inner membrane(GO:0005743);membrane(GO:0016020);integral component of membrane(GO:0016021)		Mus musculus
MOUSE|MGI=MGI=96743|UniProtKB=P02469	P02469	Laminin subunit beta-1;Lamb1;ortholog	LAMININ SUBUNIT BETA-1 (PTHR10574:SF233)	receptor(PC00197);extracellular matrix linker protein(PC00102)	integrin binding(GO:0005178);extracellular matrix structural constituent(GO:0005201);protein binding(GO:0005515);enzyme binding(GO:0019899);glycosphingolipid binding(GO:0043208)	cell adhesion(GO:0007155);negative regulation of cell adhesion(GO:0007162);embryo implantation(GO:0007566);learning or memory(GO:0007611);cell migration(GO:0016477);neuronal-glial interaction involved in cerebral cortex radial glia guided migration(GO:0021812);positive regulation of cell migration(GO:0030335);neuron projection development(GO:0031175);substrate adhesion-dependent cell spreading(GO…	extracellular region(GO:0005576);proteinaceous extracellular matrix(GO:0005578);basement membrane(GO:0005604);basal lamina(GO:0005605);laminin-1 complex(GO:0005606);laminin-2 complex(GO:0005607);extracellular space(GO:0005615);extracellular matrix(GO:0031012);laminin complex(GO:0043256);laminin-8 complex(GO:0043257);laminin-10 complex(GO:0043259);perinuclear region of cytoplasm(GO:0048471);extrac…	Integrin signalling pathway->Laminin;;	Mus musculus
MOUSE|MGI=MGI=1099786|UniProtKB=O35286	O35286	Putative pre-mRNA-splicing factor ATP-dependent RNA helicase DHX15;Dhx15;ortholog	PRE-MRNA-SPLICING FACTOR ATP-DEPENDENT RNA HELICASE DHX15-RELATED (PTHR18934:SF95)	RNA helicase(PC00171);helicase(PC00031)	nucleotide binding(GO:0000166);nucleic acid binding(GO:0003676);double-stranded RNA binding(GO:0003725);ATP-dependent RNA helicase activity(GO:0004004);helicase activity(GO:0004386);protein binding(GO:0005515);ATP binding(GO:0005524);ATP-dependent helicase activity(GO:0008026);hydrolase activity(GO:0016787);poly(A) RNA binding(GO:0044822)	mRNA splicing, via spliceosome(GO:0000398);mRNA processing(GO:0006397);RNA splicing(GO:0008380)	nucleus(GO:0005634);spliceosomal complex(GO:0005681);U12-type spliceosomal complex(GO:0005689);cytoplasm(GO:0005737);U2-type post-mRNA release spliceosomal complex(GO:0071008)		Mus musculus
MOUSE|MGI=MGI=96982|UniProtKB=P34884	P34884	Macrophage migration inhibitory factor;Mif;ortholog	MACROPHAGE MIGRATION INHIBITORY FACTOR (PTHR11954:SF6)		dopachrome isomerase activity(GO:0004167);receptor binding(GO:0005102);cytokine activity(GO:0005125);cytokine receptor binding(GO:0005126);isomerase activity(GO:0016853);protein complex binding(GO:0032403);chemoattractant activity(GO:0042056);phenylpyruvate tautomerase activity(GO:0050178)	prostaglandin biosynthetic process(GO:0001516);positive regulation of protein phosphorylation(GO:0001934);brain renin-angiotensin system(GO:0002035);immune system process(GO:0002376);positive regulation of acute inflammatory response(GO:0002675);positive regulation of adaptive immune response(GO:0002821);negative regulation of mature B cell apoptotic process(GO:0002906);inflammatory response(GO:0…	extracellular region(GO:0005576);extracellular space(GO:0005615);nucleus(GO:0005634);nucleoplasm(GO:0005654);cytoplasm(GO:0005737);cell surface(GO:0009986);vesicle(GO:0031982);myelin sheath(GO:0043209);extracellular exosome(GO:0070062)		Mus musculus
MOUSE|MGI=MGI=1196458|UniProtKB=O35114	O35114	Lysosome membrane protein 2;Scarb2;ortholog	LYSOSOME MEMBRANE PROTEIN 2 (PTHR11923:SF61)	receptor(PC00197)	receptor activity(GO:0004872);enzyme binding(GO:0019899)	protein targeting to lysosome(GO:0006622)	lysosome(GO:0005764);lysosomal membrane(GO:0005765);focal adhesion(GO:0005925);membrane(GO:0016020);integral component of membrane(GO:0016021);lysosomal lumen(GO:0043202);extracellular exosome(GO:0070062)		Mus musculus
MOUSE|MGI=MGI=1099463|UniProtKB=P70404	P70404	Isocitrate dehydrogenase [NAD] subunit gamma 1, mitochondrial;Idh3g;ortholog	ISOCITRATE DEHYDROGENASE [NAD] SUBUNIT GAMMA 1, MITOCHONDRIAL (PTHR11835:SF50)	dehydrogenase(PC00176)	nucleotide binding(GO:0000166);magnesium ion binding(GO:0000287);isocitrate dehydrogenase (NAD+) activity(GO:0004449);ATP binding(GO:0005524);oxidoreductase activity(GO:0016491);oxidoreductase activity, acting on the CH-OH group of donors, NAD or NADP as acceptor(GO:0016616);metal ion binding(GO:0046872);NAD binding(GO:0051287)	tricarboxylic acid cycle(GO:0006099);isocitrate metabolic process(GO:0006102);2-oxoglutarate metabolic process(GO:0006103);NADH metabolic process(GO:0006734);negative regulation of growth(GO:0045926);oxidation-reduction process(GO:0055114)	nucleoplasm(GO:0005654);nucleolus(GO:0005730);mitochondrion(GO:0005739)		Mus musculus
MOUSE|MGI=MGI=3037658|UniProtKB=Q8CCK0	Q8CCK0	Core histone macro-H2A.2;H2afy2;ortholog	CORE HISTONE MACRO-H2A.2 (PTHR23430:SF37)	histone(PC00171)	RNA polymerase II regulatory region sequence-specific DNA binding(GO:0000977);DNA binding(GO:0003677);chromatin DNA binding(GO:0031490);transcription regulatory region DNA binding(GO:0044212);protein heterodimerization activity(GO:0046982)	negative regulation of transcription from RNA polymerase II promoter(GO:0000122);nucleosome assembly(GO:0006334);chromatin silencing(GO:0006342);brain development(GO:0007420);dosage compensation(GO:0007549);chromatin modification(GO:0016568);positive regulation of keratinocyte differentiation(GO:0045618);negative regulation of gene expression, epigenetic(GO:0045814);establishment of protein local…	nuclear chromosome, telomeric region(GO:0000784);chromatin(GO:0000785);nucleosome(GO:0000786);nuclear chromatin(GO:0000790);Barr body(GO:0001740);nucleus(GO:0005634);nucleoplasm(GO:0005654);chromosome(GO:0005694);ESC/E(Z) complex(GO:0035098);extracellular exosome(GO:0070062)		Mus musculus
MOUSE|MGI=MGI=98084|UniProtKB=Q91YQ5	Q91YQ5	Dolichyl-diphosphooligosaccharide--protein glycosyltransferase subunit 1;Rpn1;ortholog	DOLICHYL-DIPHOSPHOOLIGOSACCHARIDE--PROTEIN GLYCOSYLTRANSFERASE SUBUNIT 1 (PTHR21049:SF0)	glycosyltransferase(PC00220)	dolichyl-diphosphooligosaccharide-protein glycotransferase activity(GO:0004579);transferase activity(GO:0016740);transferase activity, transferring glycosyl groups(GO:0016757);poly(A) RNA binding(GO:0044822)	protein glycosylation(GO:0006486);protein N-linked glycosylation via asparagine(GO:0018279)	endoplasmic reticulum(GO:0005783);endoplasmic reticulum membrane(GO:0005789);rough endoplasmic reticulum(GO:0005791);oligosaccharyltransferase complex(GO:0008250);membrane(GO:0016020);integral component of membrane(GO:0016021)		Mus musculus
MOUSE|MGI=MGI=1931526|UniProtKB=P15864	P15864	Histone H1.2;Hist1h1c;ortholog	HISTONE H1.3 (PTHR11467:SF46)	histone(PC00171)	DNA binding(GO:0003677);protein binding(GO:0005515);chromatin DNA binding(GO:0031490);poly(A) RNA binding(GO:0044822)	negative regulation of transcription from RNA polymerase II promoter(GO:0000122);nucleosome assembly(GO:0006334);regulation of transcription from RNA polymerase II promoter(GO:0006357);nucleosome positioning(GO:0016584);histone H3-K4 trimethylation(GO:0080182);histone H3-K27 trimethylation(GO:0098532)	nucleosome(GO:0000786);nucleus(GO:0005634);chromosome(GO:0005694);nuclear euchromatin(GO:0005719);transcriptionally active chromatin(GO:0035327)		Mus musculus
MOUSE|MGI=MGI=95784|UniProtKB=P62880	P62880	Guanine nucleotide-binding protein G(I)/G(S)/G(T) subunit beta-2;Gnb2;ortholog	GUANINE NUCLEOTIDE-BINDING PROTEIN G(I)/G(S)/G(T) SUBUNIT BETA-2 (PTHR19850:SF27)	hydrolase(PC00121);heterotrimeric G-protein(PC00095)	GTPase activity(GO:0003924);signal transducer activity(GO:0004871);calcium channel regulator activity(GO:0005246);protein binding(GO:0005515);protein complex binding(GO:0032403);GTPase binding(GO:0051020)	signal transduction(GO:0007165);G-protein coupled receptor signaling pathway(GO:0007186)	extracellular space(GO:0005615);cytoplasm(GO:0005737);lysosomal membrane(GO:0005765);heterotrimeric G-protein complex(GO:0005834);focal adhesion(GO:0005925);membrane(GO:0016020);vesicle(GO:0031982);myelin sheath(GO:0043209);protein complex(GO:0043234);cell body(GO:0044297);perinuclear region of cytoplasm(GO:0048471);extracellular exosome(GO:0070062)	PI3 kinase pathway->G protein, beta and gamma subunit;;Heterotrimeric G-protein signaling pathway-rod outer segment phototransduction->G protein, beta subunit;;GABA-B_receptor_II_signaling->G protein, beta subunit;;Angiotensin II-stimulated signaling through G proteins and beta-arrestin->G-protein, beta subunit;;Heterotrimeric G-protein signaling pathway-Gi alpha and Gs alpha mediated pathway->G …	Mus musculus
MOUSE|MGI=MGI=1352745|UniProtKB=Q61553	Q61553	Fascin;Fscn1;ortholog	FASCIN (PTHR10551:SF8)	non-motor actin binding protein(PC00085)	actin binding(GO:0003779);protein binding(GO:0005515);drug binding(GO:0008144);protein binding, bridging(GO:0030674);poly(A) RNA binding(GO:0044822);actin filament binding(GO:0051015)	actin filament organization(GO:0007015);cell-cell junction assembly(GO:0007043);positive regulation of lamellipodium assembly(GO:0010592);cell migration(GO:0016477);microspike assembly(GO:0030035);actin cytoskeleton organization(GO:0030036);regulation of microvillus assembly(GO:0032534);regulation of actin cytoskeleton organization(GO:0032956);establishment of apical/basal cell polarity(GO:003508…	stress fiber(GO:0001725);ruffle(GO:0001726);podosome(GO:0002102);cytoplasm(GO:0005737);cytoskeleton(GO:0005856);plasma membrane(GO:0005886);microvillus(GO:0005902);cell-cell junction(GO:0005911);actin cytoskeleton(GO:0015629);lamellipodium(GO:0030027);cell junction(GO:0030054);filopodium(GO:0030175);dendrite(GO:0030425);growth cone(GO:0030426);cell projection membrane(GO:0031253);cell projection(…		Mus musculus
MOUSE|MGI=MGI=1915513|UniProtKB=Q9D051	Q9D051	Pyruvate dehydrogenase E1 component subunit beta, mitochondrial;Pdhb;ortholog	PYRUVATE DEHYDROGENASE E1 COMPONENT SUBUNIT BETA, MITOCHONDRIAL (PTHR11624:SF56)	transketolase(PC00220);dehydrogenase(PC00221);lyase(PC00176)	catalytic activity(GO:0003824);pyruvate dehydrogenase activity(GO:0004738);pyruvate dehydrogenase (acetyl-transferring) activity(GO:0004739);oxidoreductase activity(GO:0016491);pyruvate dehydrogenase (NAD+) activity(GO:0034604)	carbohydrate metabolic process(GO:0005975);glucose metabolic process(GO:0006006);acetyl-CoA biosynthetic process from pyruvate(GO:0006086);tricarboxylic acid cycle(GO:0006099);metabolic process(GO:0008152);oxidation-reduction process(GO:0055114);mitochondrial acetyl-CoA biosynthetic process from pyruvate(GO:0061732)	nucleus(GO:0005634);nucleoplasm(GO:0005654);mitochondrion(GO:0005739);pyruvate dehydrogenase complex(GO:0045254);extracellular exosome(GO:0070062)	Heme biosynthesis->Hydroxymethylbilane synthase;;	Mus musculus
MOUSE|MGI=MGI=107877|UniProtKB=O08795	O08795	Glucosidase 2 subunit beta;Prkcsh;ortholog	GLUCOSIDASE 2 SUBUNIT BETA (PTHR12630:SF1)	transferase(PC00220);enzyme modulator(PC00095)	RNA binding(GO:0003723);protein kinase C binding(GO:0005080);calcium ion binding(GO:0005509);protein binding(GO:0005515);ion channel binding(GO:0044325);metal ion binding(GO:0046872);phosphoprotein binding(GO:0051219)	in utero embryonic development(GO:0001701);liver development(GO:0001889);N-glycan processing(GO:0006491);nitrogen compound metabolic process(GO:0006807);negative regulation of neuron projection development(GO:0010977);protein heterooligomerization(GO:0051291);renal system development(GO:0072001)	endoplasmic reticulum(GO:0005783);glucosidase II complex(GO:0017177)		Mus musculus
MOUSE|MGI=MGI=1101358|UniProtKB=Q11011	Q11011	Puromycin-sensitive aminopeptidase;Npepps;ortholog	PUROMYCIN-SENSITIVE AMINOPEPTIDASE-RELATED (PTHR11533:SF187)	metalloprotease(PC00190);metalloprotease(PC00153)	aminopeptidase activity(GO:0004177);peptidase activity(GO:0008233);metallopeptidase activity(GO:0008237);zinc ion binding(GO:0008270);hydrolase activity(GO:0016787);peptide binding(GO:0042277);metal ion binding(GO:0046872);metalloaminopeptidase activity(GO:0070006)	proteolysis(GO:0006508);peptide catabolic process(GO:0043171);cellular response to hypoxia(GO:0071456);positive regulation of protein targeting to mitochondrion(GO:1903955)	nucleus(GO:0005634);cytoplasm(GO:0005737);plasma membrane(GO:0005886);extracellular exosome(GO:0070062)		Mus musculus
MOUSE|MGI=MGI=98118|UniProtKB=P14131	P14131	40S ribosomal protein S16;Rps16;ortholog	40S RIBOSOMAL PROTEIN S16 (PTHR21569:SF4)	ribonucleoprotein(PC00171);ribosomal protein(PC00031)	RNA binding(GO:0003723);structural constituent of ribosome(GO:0003735);poly(A) RNA binding(GO:0044822)	maturation of SSU-rRNA from tricistronic rRNA transcript (SSU-rRNA, 5.8S rRNA, LSU-rRNA)(GO:0000462);rRNA processing(GO:0006364);translation(GO:0006412);ribosomal small subunit biogenesis(GO:0042274)	ribosome(GO:0005840);focal adhesion(GO:0005925);small ribosomal subunit(GO:0015935);membrane(GO:0016020);cytosolic small ribosomal subunit(GO:0022627);intracellular ribonucleoprotein complex(GO:0030529);extracellular exosome(GO:0070062)		Mus musculus
MOUSE|MGI=MGI=1929092|UniProtKB=Q8C2Q3	Q8C2Q3	RNA-binding protein 14;Rbm14;ortholog	RNA-BINDING PROTEIN 14 (PTHR24012:SF413)		nucleotide binding(GO:0000166);nucleic acid binding(GO:0003676);RNA binding(GO:0003723);ligand-dependent nuclear receptor transcription coactivator activity(GO:0030374);poly(A) RNA binding(GO:0044822)	transcription, DNA-templated(GO:0006351);regulation of transcription, DNA-templated(GO:0006355);histone deacetylation(GO:0016575);positive regulation of transcription from RNA polymerase II promoter(GO:0045944);negative regulation of centriole replication(GO:0046600);SMAD protein signal transduction(GO:0060395)	nucleus(GO:0005634);nucleoplasm(GO:0005654);transcription factor complex(GO:0005667)		Mus musculus
MOUSE|MGI=MGI=106915|UniProtKB=Q60930	Q60930	Voltage-dependent anion-selective channel protein 2;Vdac2;ortholog	VOLTAGE-DEPENDENT ANION-SELECTIVE CHANNEL PROTEIN 2 (PTHR11743:SF12)	anion channel(PC00227);voltage-gated ion channel(PC00133)	nucleotide binding(GO:0000166);protein binding(GO:0005515);voltage-gated anion channel activity(GO:0008308);porin activity(GO:0015288)	transport(GO:0006810);ion transport(GO:0006811);anion transport(GO:0006820);negative regulation of protein polymerization(GO:0032272);regulation of anion transport(GO:0044070);transmembrane transport(GO:0055085);regulation of anion transmembrane transport(GO:1903959);negative regulation of intrinsic apoptotic signaling pathway(GO:2001243)	nucleus(GO:0005634);mitochondrion(GO:0005739);mitochondrial outer membrane(GO:0005741);mitochondrial inner membrane(GO:0005743);synaptic vesicle(GO:0008021);membrane(GO:0016020);integral component of membrane(GO:0016021);mitochondrial nucleoid(GO:0042645);myelin sheath(GO:0043209);membrane raft(GO:0045121);pore complex(GO:0046930);extracellular exosome(GO:0070062)		Mus musculus
MOUSE|MGI=MGI=1095401|UniProtKB=P52760	P52760	Ribonuclease UK114;Hrsp12;ortholog	RIBONUCLEASE UK114 (PTHR11803:SF13)		nuclease activity(GO:0004518);endonuclease activity(GO:0004519);hydrolase activity(GO:0016787);endoribonuclease activity, producing 3'-phosphomonoesters(GO:0016892);long-chain fatty acid binding(GO:0036041);phosphoric ester hydrolase activity(GO:0042578);protein homodimerization activity(GO:0042803);ion binding(GO:0043167);T/G mismatch-specific endonuclease activity(GO:0043765);poly(A) RNA bindin…	negative regulation of translation(GO:0017148);negative regulation of epithelial cell proliferation(GO:0050680);RNA phosphodiester bond hydrolysis, endonucleolytic(GO:0090502)	nucleus(GO:0005634);mitochondrion(GO:0005739);peroxisome(GO:0005777);cytosol(GO:0005829);extracellular exosome(GO:0070062)		Mus musculus
MOUSE|MGI=MGI=88439|UniProtKB=P51642	P51642	Ciliary neurotrophic factor;Cntf;ortholog	CILIARY NEUROTROPHIC FACTOR (PTHR15196:SF0)	neurotrophic factor(PC00207)	cytokine activity(GO:0005125);ciliary neurotrophic factor receptor binding(GO:0005127);interleukin-6 receptor binding(GO:0005138);growth factor activity(GO:0008083)	JAK-STAT cascade(GO:0007259);multicellular organism development(GO:0007275);nervous system development(GO:0007399);positive regulation of cell proliferation(GO:0008284);positive regulation of gene expression(GO:0010628);positive regulation of phosphatidylinositol 3-kinase signaling(GO:0014068);cell differentiation(GO:0030154);positive regulation of cell growth(GO:0030307);growth(GO:0040007);posit…	extracellular space(GO:0005615);nucleus(GO:0005634);cytoplasm(GO:0005737);cytosol(GO:0005829);axon(GO:0030424);cell projection cytoplasm(GO:0032838);neuronal cell body(GO:0043025);CRLF-CLCF1 complex(GO:0097058)		Mus musculus
MOUSE|MGI=MGI=1919020|UniProtKB=Q9DBG3	Q9DBG3	AP-2 complex subunit beta;Ap2b1;ortholog	AP-2 COMPLEX SUBUNIT BETA (PTHR11134:SF9)	membrane traffic protein(PC00150)	protein binding(GO:0005515);protein transporter activity(GO:0008565);clathrin binding(GO:0030276)	cardiac septum development(GO:0003279);ventricular septum development(GO:0003281);transport(GO:0006810);intracellular protein transport(GO:0006886);endocytosis(GO:0006897);heart development(GO:0007507);protein transport(GO:0015031);vesicle-mediated transport(GO:0016192);aorta development(GO:0035904);coronary vasculature development(GO:0060976)	plasma membrane(GO:0005886);coated pit(GO:0005905);membrane(GO:0016020);membrane coat(GO:0030117);clathrin adaptor complex(GO:0030131)		Mus musculus
MOUSE|MGI=MGI=1915408|UniProtKB=Q9CY27	Q9CY27	Very-long-chain enoyl-CoA reductase;Tecr;ortholog	VERY-LONG-CHAIN ENOYL-COA REDUCTASE (PTHR10556:SF31)	dehydrogenase(PC00176)	oxidoreductase activity(GO:0016491);oxidoreductase activity, acting on the CH-CH group of donors(GO:0016627)	lipid metabolic process(GO:0006629);fatty acid metabolic process(GO:0006631);fatty acid biosynthetic process(GO:0006633);steroid biosynthetic process(GO:0006694);fatty acid elongation(GO:0030497);very long-chain fatty acid biosynthetic process(GO:0042761);oxidation-reduction process(GO:0055114)	nucleus(GO:0005634);cytoplasm(GO:0005737);endoplasmic reticulum(GO:0005783);membrane(GO:0016020);integral component of membrane(GO:0016021);integral component of endoplasmic reticulum membrane(GO:0030176)		Mus musculus
MOUSE|MGI=MGI=1891808|UniProtKB=Q9QZ06	Q9QZ06	Toll-interacting protein;Tollip;ortholog	TOLL-INTERACTING PROTEIN (PTHR16461:SF5)		interleukin-1, Type I receptor binding(GO:0005150);protein binding(GO:0005515);kinase binding(GO:0019900);ubiquitin conjugating enzyme binding(GO:0031624);ubiquitin protein ligase binding(GO:0031625);SUMO binding(GO:0032183);Toll-like receptor binding(GO:0035325)	immune system process(GO:0002376);autophagy(GO:0006914);inflammatory response(GO:0006954);signal transduction(GO:0007165);phosphorylation(GO:0016310);positive regulation of protein sumoylation(GO:0033235);protein localization to endosome(GO:0036010);innate immune response(GO:0045087)	cytoplasm(GO:0005737);nuclear body(GO:0016604);perinuclear region of cytoplasm(GO:0048471);extracellular exosome(GO:0070062)	Toll receptor signaling pathway->Toll-interacting protein;;	Mus musculus
MOUSE|MGI=MGI=2144727|UniProtKB=Q91VR5	Q91VR5	ATP-dependent RNA helicase DDX1;Ddx1;ortholog	ATP-DEPENDENT RNA HELICASE DDX1 (PTHR24031:SF307)	RNA helicase(PC00171);helicase(PC00031)	nucleotide binding(GO:0000166);nucleic acid binding(GO:0003676);DNA binding(GO:0003677);chromatin binding(GO:0003682);transcription cofactor activity(GO:0003712);RNA binding(GO:0003723);double-stranded RNA binding(GO:0003725);ATP-dependent RNA helicase activity(GO:0004004);helicase activity(GO:0004386);nuclease activity(GO:0004518);exonuclease activity(GO:0004527);protein binding(GO:0005515);ATP …	double-strand break repair(GO:0006302);transcription, DNA-templated(GO:0006351);regulation of transcription, DNA-templated(GO:0006355);tRNA splicing, via endonucleolytic cleavage and ligation(GO:0006388);mRNA processing(GO:0006397);tRNA processing(GO:0008033);response to virus(GO:0009615);RNA secondary structure unwinding(GO:0010501);DNA duplex unwinding(GO:0032508);response to exogenous dsRNA(GO…	nucleus(GO:0005634);nucleoplasm(GO:0005654);cytoplasm(GO:0005737);cytoplasmic stress granule(GO:0010494);membrane(GO:0016020);intracellular ribonucleoprotein complex(GO:0030529);cleavage body(GO:0071920);tRNA-splicing ligase complex(GO:0072669)		Mus musculus
MOUSE|MGI=MGI=98932|UniProtKB=P20152	P20152	Vimentin;Vim;ortholog	VIMENTIN (PTHR23239:SF27)	structural protein(PC00211);intermediate filament(PC00085)	glycoprotein binding(GO:0001948);double-stranded RNA binding(GO:0003725);structural molecule activity(GO:0005198);structural constituent of cytoskeleton(GO:0005200);structural constituent of eye lens(GO:0005212);protein binding(GO:0005515);protein C-terminus binding(GO:0008022);kinase binding(GO:0019900);protein kinase binding(GO:0019901);identical protein binding(GO:0042802);protein phosphatase …	positive regulation of gene expression(GO:0010628);negative regulation of neuron projection development(GO:0010977);astrocyte development(GO:0014002);intermediate filament-based process(GO:0045103);intermediate filament organization(GO:0045109);regulation of axonogenesis(GO:0050770);Bergmann glial cell differentiation(GO:0060020);positive regulation of glial cell proliferation(GO:0060252);SMAD pr…	cytoplasm(GO:0005737);peroxisome(GO:0005777);cytosol(GO:0005829);cytoskeleton(GO:0005856);intermediate filament(GO:0005882);plasma membrane(GO:0005886);focal adhesion(GO:0005925);axon(GO:0030424);cell leading edge(GO:0031252);cell projection(GO:0042995);neuron projection(GO:0043005);cell body(GO:0044297);type III intermediate filament(GO:0045098);intermediate filament cytoskeleton(GO:0045111);per…		Mus musculus
MOUSE|MGI=MGI=88562|UniProtKB=P18242	P18242	Cathepsin D;Ctsd;ortholog	CATHEPSIN D (PTHR13683:SF230)	aspartic protease(PC00190);aspartic protease(PC00053)	endopeptidase activity(GO:0004175);aspartic-type endopeptidase activity(GO:0004190);peptidase activity(GO:0008233);hydrolase activity(GO:0016787);peptide binding(GO:0042277)	autophagosome assembly(GO:0000045);proteolysis(GO:0006508);protein catabolic process(GO:0030163)	extracellular region(GO:0005576);extracellular space(GO:0005615);mitochondrion(GO:0005739);lysosome(GO:0005764);extracellular matrix(GO:0031012);membrane raft(GO:0045121);extracellular exosome(GO:0070062)		Mus musculus
MOUSE|MGI=MGI=88407|UniProtKB=Q04447	Q04447	Creatine kinase B-type;Ckb;ortholog	CREATINE KINASE B-TYPE (PTHR11547:SF23)		nucleotide binding(GO:0000166);catalytic activity(GO:0003824);creatine kinase activity(GO:0004111);protein binding(GO:0005515);ATP binding(GO:0005524);kinase activity(GO:0016301);transferase activity(GO:0016740);transferase activity, transferring phosphorus-containing groups(GO:0016772);ubiquitin protein ligase binding(GO:0031625)	phosphorylation(GO:0016310);cellular chloride ion homeostasis(GO:0030644)	cytoplasm(GO:0005737);mitochondrion(GO:0005739);myelin sheath(GO:0043209);extracellular exosome(GO:0070062)		Mus musculus
MOUSE|MGI=MGI=109194|UniProtKB=P68510	P68510	14-3-3 protein eta;Ywhah;ortholog	14-3-3 PROTEIN ETA (PTHR18860:SF16)	chaperone(PC00072)	actin binding(GO:0003779);protein binding(GO:0005515);sodium channel regulator activity(GO:0017080);enzyme binding(GO:0019899);protein domain specific binding(GO:0019904);glucocorticoid receptor binding(GO:0035259);ion channel binding(GO:0044325);protein heterodimerization activity(GO:0046982)	regulation of sodium ion transport(GO:0002028);glucocorticoid catabolic process(GO:0006713);intracellular protein transport(GO:0006886);cytoskeleton organization(GO:0007010);regulation of mitotic nuclear division(GO:0007088);glucocorticoid receptor signaling pathway(GO:0042921);negative regulation of apoptotic process(GO:0043066);positive regulation of transcription, DNA-templated(GO:0045893);neg…	cytoplasm(GO:0005737);plasma membrane(GO:0005886);intercalated disc(GO:0014704);extracellular exosome(GO:0070062)	EGF receptor signaling pathway->14-3-3;;FGF signaling pathway->14-3-3;;Parkinson disease->14-3-3;;;;	Mus musculus
MOUSE|MGI=MGI=87991|UniProtKB=P07724	P07724	Serum albumin;Alb;ortholog	SERUM ALBUMIN (PTHR11385:SF13)	transfer/carrier protein(PC00219)	DNA binding(GO:0003677);fatty acid binding(GO:0005504);drug binding(GO:0008144);zinc ion binding(GO:0008270);lipid binding(GO:0008289);toxic substance binding(GO:0015643);oxygen binding(GO:0019825);enzyme binding(GO:0019899);pyridoxal phosphate binding(GO:0030170);identical protein binding(GO:0042802);metal ion binding(GO:0046872);chaperone binding(GO:0051087)	transport(GO:0006810);cellular response to starvation(GO:0009267);hemolysis by symbiont of host erythrocytes(GO:0019836);negative regulation of apoptotic process(GO:0043066);positive regulation of circadian sleep/wake cycle, non-REM sleep(GO:0046010);maintenance of mitochondrion location(GO:0051659)	extracellular region(GO:0005576);basement membrane(GO:0005604);extracellular space(GO:0005615);nucleus(GO:0005634);cytoplasm(GO:0005737);endoplasmic reticulum(GO:0005783);Golgi apparatus(GO:0005794);myelin sheath(GO:0043209);protein complex(GO:0043234);extracellular exosome(GO:0070062);blood microparticle(GO:0072562)		Mus musculus
MOUSE|MGI=MGI=2444835|UniProtKB=Q8BGC4	Q8BGC4	Zinc-binding alcohol dehydrogenase domain-containing protein 2;Zadh2;ortholog	ZINC-BINDING ALCOHOL DEHYDROGENASE DOMAIN-CONTAINING PROTEIN 2 (PTHR11695:SF264)	dehydrogenase(PC00176);reductase(PC00092)	zinc ion binding(GO:0008270);N-ethylmaleimide reductase activity(GO:0008748);oxidoreductase activity(GO:0016491);reduced coenzyme F420 dehydrogenase activity(GO:0043738);sulfur oxygenase reductase activity(GO:0043826);malolactic enzyme activity(GO:0043883);NADPH:sulfur oxidoreductase activity(GO:0043914);epoxyqueuosine reductase activity(GO:0052693)	oxidation-reduction process(GO:0055114)	mitochondrion(GO:0005739);peroxisome(GO:0005777)		Mus musculus
MOUSE|MGI=MGI=102579|UniProtKB=O70310	O70310	Glycylpeptide N-tetradecanoyltransferase 1;Nmt1;ortholog	GLYCYLPEPTIDE N-TETRADECANOYLTRANSFERASE 1 (PTHR11377:SF7)	transferase(PC00220)	glycylpeptide N-tetradecanoyltransferase activity(GO:0004379);transferase activity(GO:0016740);transferase activity, transferring acyl groups(GO:0016746);myristoyltransferase activity(GO:0019107)	in utero embryonic development(GO:0001701);N-terminal protein myristoylation(GO:0006499);N-terminal peptidyl-glycine N-myristoylation(GO:0018008)	cytoplasm(GO:0005737);plasma membrane(GO:0005886);actin cytoskeleton(GO:0015629);membrane(GO:0016020);extrinsic component of membrane(GO:0019898);cell junction(GO:0030054)		Mus musculus
MOUSE|MGI=MGI=95485|UniProtKB=P19096	P19096	Fatty acid synthase;Fasn;ortholog	FATTY ACID SYNTHASE (PTHR11712:SF280)	acyltransferase(PC00220);methyltransferase(PC00042);dehydrogenase(PC00155);ligase(PC00176);esterase(PC00092)	catalytic activity(GO:0003824);fatty acid synthase activity(GO:0004312);[acyl-carrier-protein] S-acetyltransferase activity(GO:0004313);[acyl-carrier-protein] S-malonyltransferase activity(GO:0004314);3-oxoacyl-[acyl-carrier-protein] synthase activity(GO:0004315);3-oxoacyl-[acyl-carrier-protein] reductase (NADPH) activity(GO:0004316);3-hydroxypalmitoyl-[acyl-carrier-protein] dehydratase activity(…	osteoblast differentiation(GO:0001649);acetyl-CoA metabolic process(GO:0006084);lipid metabolic process(GO:0006629);fatty acid metabolic process(GO:0006631);fatty acid biosynthetic process(GO:0006633);metabolic process(GO:0008152);biosynthetic process(GO:0009058);mammary gland development(GO:0030879);oxidation-reduction process(GO:0055114);cellular response to interleukin-4(GO:0071353)	cytoplasm(GO:0005737);mitochondrion(GO:0005739);Golgi apparatus(GO:0005794);plasma membrane(GO:0005886);membrane(GO:0016020);glycogen granule(GO:0042587);extracellular exosome(GO:0070062)		Mus musculus
MOUSE|MGI=MGI=95556|UniProtKB=Q8BTM8	Q8BTM8	Filamin-A;Flna;ortholog	FILAMIN-A (PTHR11915:SF173)	non-motor actin binding protein(PC00085)	G-protein coupled receptor binding(GO:0001664);glycoprotein binding(GO:0001948);actin binding(GO:0003779);signal transducer activity(GO:0004871);protein kinase C binding(GO:0005080);protein binding(GO:0005515);transcription factor binding(GO:0008134);Rho GTPase binding(GO:0017048);Ral GTPase binding(GO:0017160);kinase binding(GO:0019900);small GTPase binding(GO:0031267);mu-type opioid receptor bi…	angiogenesis(GO:0001525);epithelial to mesenchymal transition(GO:0001837);blood vessel remodeling(GO:0001974);heart morphogenesis(GO:0003007);adenylate cyclase-inhibiting dopamine receptor signaling pathway(GO:0007195);negative regulation of transcription from RNA polymerase I promoter(GO:0016479);cell projection organization(GO:0030030);actin cytoskeleton organization(GO:0030036);regulation of c…	nucleus(GO:0005634);nucleolus(GO:0005730);cytoplasm(GO:0005737);trans-Golgi network(GO:0005802);cytosol(GO:0005829);cytoskeleton(GO:0005856);actin filament(GO:0005884);plasma membrane(GO:0005886);brush border(GO:0005903);cell-cell junction(GO:0005911);focal adhesion(GO:0005925);actin cytoskeleton(GO:0015629);membrane(GO:0016020);cortical cytoskeleton(GO:0030863);Myb complex(GO:0031523);filamentou…	Nicotine pharmacodynamics pathway->Filamin A;;Integrin signalling pathway->Filamin;;Dopamine receptor mediated signaling pathway->filamin A;;;;	Mus musculus
MOUSE|MGI=MGI=96763|UniProtKB=P16125	P16125	L-lactate dehydrogenase B chain;Ldhb;ortholog	L-LACTATE DEHYDROGENASE B CHAIN (PTHR11540:SF12)	dehydrogenase(PC00176)	catalytic activity(GO:0003824);lactate dehydrogenase activity(GO:0004457);L-lactate dehydrogenase activity(GO:0004459);oxidoreductase activity(GO:0016491);oxidoreductase activity, acting on the CH-OH group of donors, NAD or NADP as acceptor(GO:0016616);kinase binding(GO:0019900);identical protein binding(GO:0042802);NAD binding(GO:0051287)	carbohydrate metabolic process(GO:0005975);lactate metabolic process(GO:0006089);lactate biosynthetic process from pyruvate(GO:0019244);NAD metabolic process(GO:0019674);carboxylic acid metabolic process(GO:0019752);oxidation-reduction process(GO:0055114)	cytoplasm(GO:0005737);mitochondrion(GO:0005739);membrane(GO:0016020);myelin sheath(GO:0043209);membrane raft(GO:0045121);extracellular exosome(GO:0070062)		Mus musculus
MOUSE|MGI=MGI=99240|UniProtKB=Q9Z1N5	Q9Z1N5	Spliceosome RNA helicase Ddx39b;Ddx39b;ortholog	SPLICEOSOME RNA HELICASE DDX39B (PTHR24031:SF204)	RNA helicase(PC00171);helicase(PC00031)	nucleotide binding(GO:0000166);nucleic acid binding(GO:0003676);RNA binding(GO:0003723);ATP-dependent RNA helicase activity(GO:0004004);helicase activity(GO:0004386);ATP binding(GO:0005524);RNA-dependent ATPase activity(GO:0008186);hydrolase activity(GO:0016787);ATPase activity(GO:0016887);U6 snRNA binding(GO:0017070);U4 snRNA binding(GO:0030621);protein complex binding(GO:0032403);ATP-dependent …	spliceosomal complex assembly(GO:0000245);mRNA splicing, via spliceosome(GO:0000398);mRNA processing(GO:0006397);mRNA export from nucleus(GO:0006406);transport(GO:0006810);cellular response to DNA damage stimulus(GO:0006974);RNA splicing(GO:0008380);regulation of gene expression(GO:0010468);RNA secondary structure unwinding(GO:0010501);positive regulation of DNA-templated transcription, elongatio…	transcription export complex(GO:0000346);nucleus(GO:0005634);nucleoplasm(GO:0005654);spliceosomal complex(GO:0005681);U4 snRNP(GO:0005687);U6 snRNP(GO:0005688);cytoplasm(GO:0005737);nuclear matrix(GO:0016363);protein complex(GO:0043234)		Mus musculus
MOUSE|MGI=MGI=1924058|UniProtKB=P62717	P62717	60S ribosomal protein L18a;Rpl18a;ortholog	60S RIBOSOMAL PROTEIN L18A (PTHR10052:SF1)		structural constituent of ribosome(GO:0003735);poly(A) RNA binding(GO:0044822)	translation(GO:0006412)	ribosome(GO:0005840);membrane(GO:0016020);cytosolic large ribosomal subunit(GO:0022625);intracellular ribonucleoprotein complex(GO:0030529)		Mus musculus
MOUSE|MGI=MGI=106095|UniProtKB=P70670	P70670	Nascent polypeptide-associated complex subunit alpha, muscle-specific form;Naca;ortholog	NASCENT POLYPEPTIDE-ASSOCIATED COMPLEX SUBUNIT ALPHA, MUSCLE-SPECIFIC FORM-RELATED (PTHR21713:SF3)	basic helix-loop-helix transcription factor(PC00218)	DNA binding(GO:0003677);transcription coactivator activity(GO:0003713);TBP-class protein binding(GO:0017025)	cardiac ventricle development(GO:0003231);transcription, DNA-templated(GO:0006351);regulation of transcription, DNA-templated(GO:0006355);transport(GO:0006810);negative regulation of striated muscle cell apoptotic process(GO:0010664);protein transport(GO:0015031);skeletal muscle tissue regeneration(GO:0043403);positive regulation of skeletal muscle tissue growth(GO:0048633);regulation of skeletal…	nucleus(GO:0005634);cytoplasm(GO:0005737);extracellular exosome(GO:0070062)		Mus musculus
MOUSE|MGI=MGI=1860188|UniProtKB=O70492	O70492	Sorting nexin-3;Snx3;ortholog	SORTING NEXIN-3 (PTHR10555:SF145)	membrane trafficking regulatory protein(PC00150)	protein binding(GO:0005515);lipid binding(GO:0008289);phosphatidylinositol-5-phosphate binding(GO:0010314);protein phosphatase binding(GO:0019903);phosphatidylinositol-3-phosphate binding(GO:0032266);phosphatidylinositol binding(GO:0035091);phosphatidylinositol-4-phosphate binding(GO:0070273);phosphatidylinositol-3,5-bisphosphate binding(GO:0080025)	heme biosynthetic process(GO:0006783);transport(GO:0006810);endocytosis(GO:0006897);response to bacterium(GO:0009617);membrane invagination(GO:0010324);positive regulation of neuron projection development(GO:0010976);protein transport(GO:0015031);vesicle organization(GO:0016050);protein to membrane docking(GO:0022615);regulation of Wnt signaling pathway(GO:0030111);regulation of cellular protein …	cytoplasm(GO:0005737);endosome(GO:0005768);early endosome(GO:0005769);cytosol(GO:0005829);endosome membrane(GO:0010008);extrinsic component of membrane(GO:0019898);clathrin-coated vesicle(GO:0030136);retromer complex(GO:0030904);cytoplasmic vesicle(GO:0031410);early endosome membrane(GO:0031901);early phagosome(GO:0032009);extracellular exosome(GO:0070062)		Mus musculus
MOUSE|MGI=MGI=2137681|UniProtKB=Q925N0	Q925N0	Sideroflexin-5;Sfxn5;ortholog	SIDEROFLEXIN-5 (PTHR11153:SF17)	cation transporter(PC00227);transfer/carrier protein(PC00068)	ion transmembrane transporter activity(GO:0015075);citrate transmembrane transporter activity(GO:0015137)	transport(GO:0006810);ion transport(GO:0006811);citrate transport(GO:0015746);iron ion homeostasis(GO:0055072);transmembrane transport(GO:0055085)	mitochondrion(GO:0005739);mitochondrial inner membrane(GO:0005743);membrane(GO:0016020);integral component of membrane(GO:0016021)		Mus musculus
MOUSE|MGI=MGI=96698|UniProtKB=P04104	P04104	Keratin, type II cytoskeletal 1;Krt1;ortholog	KERATIN, TYPE II CYTOSKELETAL 1 (PTHR23239:SF95)	structural protein(PC00211);intermediate filament(PC00085)	structural molecule activity(GO:0005198);carbohydrate binding(GO:0030246)	complement activation, lectin pathway(GO:0001867);negative regulation of inflammatory response(GO:0050728);establishment of skin barrier(GO:0061436)	extracellular space(GO:0005615);nucleus(GO:0005634);intermediate filament(GO:0005882);plasma membrane(GO:0005886);membrane(GO:0016020);extracellular matrix(GO:0031012);keratin filament(GO:0045095);extracellular exosome(GO:0070062);blood microparticle(GO:0072562)		Mus musculus
MOUSE|MGI=MGI=1344408|UniProtKB=P70296	P70296	Phosphatidylethanolamine-binding protein 1;Pebp1;ortholog	PHOSPHATIDYLETHANOLAMINE-BINDING PROTEIN 1 (PTHR11362:SF10)		nucleotide binding(GO:0000166);serine-type endopeptidase inhibitor activity(GO:0004867);receptor binding(GO:0005102);ATP binding(GO:0005524);lipid binding(GO:0008289);enzyme binding(GO:0019899);kinase binding(GO:0019900);protein kinase binding(GO:0019901);peptidase inhibitor activity(GO:0030414);poly(A) RNA binding(GO:0044822);mitogen-activated protein kinase binding(GO:0051019)	MAPK cascade(GO:0000165);regulation of neurotransmitter levels(GO:0001505);negative regulation of protein phosphorylation(GO:0001933);regulation of the force of heart contraction(GO:0002026);negative regulation of peptidase activity(GO:0010466);negative regulation of MAPK cascade(GO:0043409);positive regulation of cAMP-mediated signaling(GO:0043950);positive regulation of mitotic nuclear division…	extracellular space(GO:0005615);nucleus(GO:0005634);cytoplasm(GO:0005737);mitochondrion(GO:0005739);mitochondrial outer membrane(GO:0005741);rough endoplasmic reticulum(GO:0005791);Golgi apparatus(GO:0005794);synaptic vesicle(GO:0008021);cell surface(GO:0009986);neuron projection(GO:0043005);neuronal cell body(GO:0043025);myelin sheath(GO:0043209);axon terminus(GO:0043679);apical part of cell(GO:…	FGF signaling pathway->Raf-1 kinase inhibitor protein;;EGF receptor signaling pathway->Raf-1 kinase inhibitor protein;;;	Mus musculus
MOUSE|MGI=MGI=1855692|UniProtKB=Q99K48	Q99K48	Non-POU domain-containing octamer-binding protein;Nono;ortholog	NON-POU DOMAIN-CONTAINING OCTAMER-BINDING PROTEIN (PTHR23189:SF15)	mRNA splicing factor(PC00171)	nucleotide binding(GO:0000166);RNA polymerase II distal enhancer sequence-specific DNA binding(GO:0000980);core promoter binding(GO:0001047);nucleic acid binding(GO:0003676);DNA binding(GO:0003677);chromatin binding(GO:0003682);RNA binding(GO:0003723);protein binding(GO:0005515);identical protein binding(GO:0042802);poly(A) RNA binding(GO:0044822)	mRNA splicing, via spliceosome(GO:0000398);DNA repair(GO:0006281);DNA recombination(GO:0006310);transcription, DNA-templated(GO:0006351);regulation of transcription, DNA-templated(GO:0006355);mRNA processing(GO:0006397);cellular response to DNA damage stimulus(GO:0006974);circadian rhythm(GO:0007623);RNA splicing(GO:0008380);regulation of circadian rhythm(GO:0042752);negative regulation of transc…	nucleus(GO:0005634);nucleoplasm(GO:0005654);membrane(GO:0016020);nuclear matrix(GO:0016363);paraspeckles(GO:0042382);RNA polymerase II transcription factor complex(GO:0090575)		Mus musculus
MOUSE|MGI=MGI=1100845|UniProtKB=P50446	P50446	Keratin, type II cytoskeletal 6A;Krt6a;ortholog	KERATIN, TYPE II CYTOSKELETAL 6A (PTHR23239:SF219)	structural protein(PC00211);intermediate filament(PC00085)	structural molecule activity(GO:0005198)	morphogenesis of an epithelium(GO:0002009);Wnt signaling pathway(GO:0016055);keratinization(GO:0031424);wound healing(GO:0042060);intermediate filament organization(GO:0045109)	intermediate filament(GO:0005882);keratin filament(GO:0045095);extracellular exosome(GO:0070062)		Mus musculus
MOUSE|MGI=MGI=98036|UniProtKB=P61358	P61358	60S ribosomal protein L27;Rpl27;ortholog	60S RIBOSOMAL PROTEIN L27 (PTHR10497:SF2)	ribosomal protein(PC00171)	structural constituent of ribosome(GO:0003735);poly(A) RNA binding(GO:0044822)		nucleus(GO:0005634);ribosome(GO:0005840);focal adhesion(GO:0005925);membrane(GO:0016020);cytosolic large ribosomal subunit(GO:0022625);intracellular ribonucleoprotein complex(GO:0030529);extracellular exosome(GO:0070062)		Mus musculus
MOUSE|MGI=MGI=1298204|UniProtKB=O88531	O88531	Palmitoyl-protein thioesterase 1;Ppt1;ortholog	PALMITOYL-PROTEIN THIOESTERASE 1 (PTHR11247:SF8)	esterase(PC00121)	palmitoyl-(protein) hydrolase activity(GO:0008474);palmitoyl-CoA hydrolase activity(GO:0016290);hydrolase activity(GO:0016787);palmitoyl hydrolase activity(GO:0098599)	protein depalmitoylation(GO:0002084);receptor-mediated endocytosis(GO:0006898);pinocytosis(GO:0006907);lysosome organization(GO:0007040);lysosomal lumen acidification(GO:0007042);neurotransmitter secretion(GO:0007269);nervous system development(GO:0007399);brain development(GO:0007420);visual perception(GO:0007601);grooming behavior(GO:0007625);associative learning(GO:0008306);adult locomotory be…	extracellular region(GO:0005576);extracellular space(GO:0005615);nucleus(GO:0005634);lysosome(GO:0005764);Golgi apparatus(GO:0005794);synaptic vesicle(GO:0008021);membrane(GO:0016020);axon(GO:0030424);dendrite(GO:0030425);neuron projection(GO:0043005);neuronal cell body(GO:0043025);membrane raft(GO:0045121);synapse(GO:0045202);extracellular exosome(GO:0070062)		Mus musculus
MOUSE|MGI=MGI=98817|UniProtKB=P08113	P08113	Endoplasmin;Hsp90b1;ortholog	ENDOPLASMIN-LIKE PROTEIN-RELATED (PTHR11528:SF54)	Hsp90 family chaperone(PC00072)	nucleotide binding(GO:0000166);RNA binding(GO:0003723);protein binding(GO:0005515);ATP binding(GO:0005524);protein phosphatase binding(GO:0019903);virion binding(GO:0046790);low-density lipoprotein particle receptor binding(GO:0050750);unfolded protein binding(GO:0051082)	response to hypoxia(GO:0001666);protein folding(GO:0006457);response to stress(GO:0006950);ER-associated ubiquitin-dependent protein catabolic process(GO:0030433);retrograde protein transport, ER to cytosol(GO:0030970);actin rod assembly(GO:0031247);negative regulation of apoptotic process(GO:0043066);regulation of phosphoprotein phosphatase activity(GO:0043666);cellular response to ATP(GO:007131…	nucleus(GO:0005634);endoplasmic reticulum(GO:0005783);endoplasmic reticulum lumen(GO:0005788);endoplasmic reticulum membrane(GO:0005789);smooth endoplasmic reticulum(GO:0005790);cytosol(GO:0005829);plasma membrane(GO:0005886);focal adhesion(GO:0005925);membrane(GO:0016020);midbody(GO:0030496);extracellular matrix(GO:0031012);endoplasmic reticulum chaperone complex(GO:0034663);perinuclear region o…		Mus musculus
MOUSE|MGI=MGI=105992|UniProtKB=P40142	P40142	Transketolase;Tkt;ortholog	TRANSKETOLASE (PTHR11624:SF59)	transketolase(PC00220);dehydrogenase(PC00221);lyase(PC00176)	magnesium ion binding(GO:0000287);catalytic activity(GO:0003824);transketolase activity(GO:0004802);transferase activity(GO:0016740);carbohydrate binding(GO:0030246);thiamine pyrophosphate binding(GO:0030976);protein homodimerization activity(GO:0042803);metal ion binding(GO:0046872);monosaccharide binding(GO:0048029);cofactor binding(GO:0048037)	pentose-phosphate shunt(GO:0006098);metabolic process(GO:0008152);pentose-phosphate shunt, non-oxidative branch(GO:0009052);regulation of growth(GO:0040008);glyceraldehyde-3-phosphate biosynthetic process(GO:0046166);ribose phosphate biosynthetic process(GO:0046390)	nucleus(GO:0005634);nucleoplasm(GO:0005654);peroxisome(GO:0005777);endoplasmic reticulum membrane(GO:0005789);vesicle(GO:0031982);myelin sheath(GO:0043209);intracellular membrane-bounded organelle(GO:0043231);extracellular exosome(GO:0070062)	Pentose phosphate pathway->Transketolase;;	Mus musculus
MOUSE|MGI=MGI=95640|UniProtKB=P16858	P16858	Glyceraldehyde-3-phosphate dehydrogenase;Gapdh;ortholog	GLYCERALDEHYDE-3-PHOSPHATE DEHYDROGENASE (PTHR10836:SF51)	dehydrogenase(PC00176)	glyceraldehyde-3-phosphate dehydrogenase (NAD+) (phosphorylating) activity(GO:0004365);microtubule binding(GO:0008017);peptidyl-cysteine S-nitrosylase activity(GO:0035605);identical protein binding(GO:0042802)	microtubule cytoskeleton organization(GO:0000226);carbohydrate metabolic process(GO:0005975);gluconeogenesis(GO:0006094);glycolytic process(GO:0006096);apoptotic process(GO:0006915);multicellular organism development(GO:0007275);negative regulation of translation(GO:0017148);peptidyl-cysteine S-trans-nitrosylation(GO:0035606);protein stabilization(GO:0050821);neuron apoptotic process(GO:0051402);…	nucleus(GO:0005634);cytoplasm(GO:0005737);mitochondrion(GO:0005739);lipid particle(GO:0005811);cytosol(GO:0005829);plasma membrane(GO:0005886);microtubule cytoskeleton(GO:0015630);membrane(GO:0016020);intracellular ribonucleoprotein complex(GO:0030529);nuclear membrane(GO:0031965);vesicle(GO:0031982);intracellular membrane-bounded organelle(GO:0043231);extracellular exosome(GO:0070062);GAIT compl…	Glycolysis->Glyceraldehyde 3-phosphate dehydrogenase;;Huntington disease->Glyceraldehyde-3-phosphate dehydrogenase;;;	Mus musculus
MOUSE|MGI=MGI=97051|UniProtKB=P14152	P14152	Malate dehydrogenase, cytoplasmic;Mdh1;ortholog	MALATE DEHYDROGENASE, CYTOPLASMIC (PTHR23382:SF3)	dehydrogenase(PC00176)	catalytic activity(GO:0003824);oxidoreductase activity(GO:0016491);malate dehydrogenase activity(GO:0016615);oxidoreductase activity, acting on the CH-OH group of donors, NAD or NADP as acceptor(GO:0016616);L-malate dehydrogenase activity(GO:0030060);NAD binding(GO:0051287)	positive regulation of defense response to virus by host(GO:0002230);carbohydrate metabolic process(GO:0005975);tricarboxylic acid cycle(GO:0006099);oxaloacetate metabolic process(GO:0006107);malate metabolic process(GO:0006108);NADH metabolic process(GO:0006734);NAD metabolic process(GO:0019674);carboxylic acid metabolic process(GO:0019752);oxidation-reduction process(GO:0055114);mitophagy in re…	extracellular space(GO:0005615);cytoplasm(GO:0005737);mitochondrion(GO:0005739);centrosome(GO:0005813);cytosol(GO:0005829);myelin sheath(GO:0043209);extracellular exosome(GO:0070062)	TCA cycle->Malate Dehydrogenase;;	Mus musculus
MOUSE|MGI=MGI=88578|UniProtKB=P62897	P62897	Cytochrome c, somatic;Cycs;ortholog	CYTOCHROME C (PTHR11961:SF15)		electron carrier activity(GO:0009055);heme binding(GO:0020037);electron transporter, transferring electrons from CoQH2-cytochrome c reductase complex and cytochrome c oxidase complex activity(GO:0045155)	mitochondrial electron transport, ubiquinol to cytochrome c(GO:0006122);mitochondrial electron transport, cytochrome c to oxygen(GO:0006123);apoptotic process(GO:0006915);activation of cysteine-type endopeptidase activity involved in apoptotic process by cytochrome c(GO:0008635);hydrogen peroxide metabolic process(GO:0042743)	nucleus(GO:0005634);mitochondrion(GO:0005739);mitochondrial intermembrane space(GO:0005758);cytosol(GO:0005829)	Apoptosis signaling pathway->Cytochrome C;;ATP synthesis->cytochrome c;;;	Mus musculus
MOUSE|MGI=MGI=98037|UniProtKB=P62889	P62889	60S ribosomal protein L30;Rpl30;ortholog	60S RIBOSOMAL PROTEIN L30 (PTHR11449:SF1)	ribosomal protein(PC00171)	RNA binding(GO:0003723);structural constituent of ribosome(GO:0003735);selenocysteine insertion sequence binding(GO:0035368);poly(A) RNA binding(GO:0044822)	translation(GO:0006412)	intracellular(GO:0005622);nucleus(GO:0005634);cytoplasm(GO:0005737);ribosome(GO:0005840);focal adhesion(GO:0005925);membrane(GO:0016020);cytosolic large ribosomal subunit(GO:0022625);intracellular ribonucleoprotein complex(GO:0030529);extracellular exosome(GO:0070062)		Mus musculus
MOUSE|MGI=MGI=1350917|UniProtKB=P62908	P62908	40S ribosomal protein S3;Rps3;ortholog	40S RIBOSOMAL PROTEIN S3 (PTHR11760:SF9)	ribosomal protein(PC00171)	nucleic acid binding(GO:0003676);DNA binding(GO:0003677);damaged DNA binding(GO:0003684);RNA binding(GO:0003723);mRNA binding(GO:0003729);structural constituent of ribosome(GO:0003735);DNA-(apurinic or apyrimidinic site) lyase activity(GO:0003906);endodeoxyribonuclease activity(GO:0004520);protein binding(GO:0005515);microtubule binding(GO:0008017);transcription factor binding(GO:0008134);oxidize…	DNA repair(GO:0006281);transcription, DNA-templated(GO:0006351);regulation of transcription, DNA-templated(GO:0006355);translation(GO:0006412);regulation of translation(GO:0006417);apoptotic process(GO:0006915);cellular response to DNA damage stimulus(GO:0006974);response to oxidative stress(GO:0006979);cell cycle(GO:0007049);chromosome segregation(GO:0007059);mitotic nuclear division(GO:0007067)…	nucleus(GO:0005634);nucleolus(GO:0005730);cytoplasm(GO:0005737);mitochondrion(GO:0005739);mitochondrial inner membrane(GO:0005743);mitochondrial matrix(GO:0005759);cytosol(GO:0005829);ribosome(GO:0005840);polysome(GO:0005844);cytoskeleton(GO:0005856);plasma membrane(GO:0005886);focal adhesion(GO:0005925);endomembrane system(GO:0012505);small ribosomal subunit(GO:0015935);membrane(GO:0016020);cyto…		Mus musculus
MOUSE|MGI=MGI=2442544|UniProtKB=Q922B2	Q922B2	Aspartate--tRNA ligase, cytoplasmic;Dars;ortholog	ASPARTATE--TRNA LIGASE, CYTOPLASMIC (PTHR22594:SF33)	RNA binding protein(PC00171);aminoacyl-tRNA synthetase(PC00031)	nucleotide binding(GO:0000166);nucleic acid binding(GO:0003676);aminoacyl-tRNA ligase activity(GO:0004812);aspartate-tRNA ligase activity(GO:0004815);ATP binding(GO:0005524);ligase activity(GO:0016874);poly(A) RNA binding(GO:0044822)	translation(GO:0006412);tRNA aminoacylation for protein translation(GO:0006418);aspartyl-tRNA aminoacylation(GO:0006422)	cytoplasm(GO:0005737);membrane(GO:0016020);extracellular exosome(GO:0070062)		Mus musculus
MOUSE|MGI=MGI=1915974|UniProtKB=Q8VEH3	Q8VEH3	ADP-ribosylation factor-like protein 8A;Arl8a;ortholog	ADP-RIBOSYLATION FACTOR-LIKE PROTEIN 8A (PTHR11711:SF122)	small GTPase(PC00095)	nucleotide binding(GO:0000166);GTP binding(GO:0005525)	cell cycle(GO:0007049);chromosome segregation(GO:0007059);mitotic nuclear division(GO:0007067);small GTPase mediated signal transduction(GO:0007264);biological_process(GO:0008150);cell division(GO:0051301)	intracellular(GO:0005622);cytoplasm(GO:0005737);lysosome(GO:0005764);lysosomal membrane(GO:0005765);endosome(GO:0005768);membrane(GO:0016020);midbody(GO:0030496);spindle midzone(GO:0051233);extracellular exosome(GO:0070062)		Mus musculus
MOUSE|MGI=MGI=98073|UniProtKB=P14148	P14148	60S ribosomal protein L7;Rpl7;ortholog	60S RIBOSOMAL PROTEIN L7 (PTHR11524:SF12)	ribosomal protein(PC00171)	DNA binding(GO:0003677);RNA binding(GO:0003723);mRNA binding(GO:0003729);structural constituent of ribosome(GO:0003735);5S rRNA binding(GO:0008097);protein homodimerization activity(GO:0042803);poly(A) RNA binding(GO:0044822)	maturation of LSU-rRNA from tricistronic rRNA transcript (SSU-rRNA, 5.8S rRNA, LSU-rRNA)(GO:0000463);cytoplasmic translation(GO:0002181);rRNA processing(GO:0006364);translation(GO:0006412);ribosomal large subunit biogenesis(GO:0042273)	nucleus(GO:0005634);nucleolus(GO:0005730);cytoplasm(GO:0005737);ribosome(GO:0005840);polysome(GO:0005844);focal adhesion(GO:0005925);membrane(GO:0016020);cytosolic large ribosomal subunit(GO:0022625);intracellular ribonucleoprotein complex(GO:0030529);A band(GO:0031672);extracellular exosome(GO:0070062)		Mus musculus
MOUSE|MGI=MGI=894689|UniProtKB=P62259	P62259	14-3-3 protein epsilon;Ywhae;ortholog	14-3-3 PROTEIN EPSILON (PTHR18860:SF17)	chaperone(PC00072)	protein binding(GO:0005515);potassium channel regulator activity(GO:0015459);enzyme binding(GO:0019899);protein domain specific binding(GO:0019904);MHC class II protein complex binding(GO:0023026);ubiquitin protein ligase binding(GO:0031625);protein complex binding(GO:0032403);histone deacetylase binding(GO:0042826);ion channel binding(GO:0044325);poly(A) RNA binding(GO:0044822);protein heterodim…	neuron migration(GO:0001764);protein targeting(GO:0006605);hippocampus development(GO:0021766);cerebral cortex development(GO:0021987);negative regulation of protein dephosphorylation(GO:0035308);regulation of membrane repolarization(GO:0060306);regulation of potassium ion transmembrane transporter activity(GO:1901016);negative regulation of peptidyl-serine dephosphorylation(GO:1902309)	cytoplasm(GO:0005737);mitochondrion(GO:0005739);kinesin complex(GO:0005871);focal adhesion(GO:0005925);membrane(GO:0016020);axon(GO:0030424);extracellular exosome(GO:0070062)	EGF receptor signaling pathway->14-3-3;;FGF signaling pathway->14-3-3;;Parkinson disease->14-3-3;;;;	Mus musculus
MOUSE|MGI=MGI=99917|UniProtKB=P56564	P56564	Excitatory amino acid transporter 1;Slc1a3;ortholog	EXCITATORY AMINO ACID TRANSPORTER 1 (PTHR11958:SF24)	cation transporter(PC00227)	L-glutamate transmembrane transporter activity(GO:0005313);high-affinity glutamate transmembrane transporter activity(GO:0005314);protein binding(GO:0005515);symporter activity(GO:0015293);glutamate binding(GO:0016595);amino acid binding(GO:0016597);sodium:dicarboxylate symporter activity(GO:0017153)	positive regulation of defense response to virus by host(GO:0002230);glutamate metabolic process(GO:0006536);glutamate biosynthetic process(GO:0006537);transport(GO:0006810);dicarboxylic acid transport(GO:0006835);sensory perception of sound(GO:0007605);response to light stimulus(GO:0009416);gamma-aminobutyric acid biosynthetic process(GO:0009449);response to wounding(GO:0009611);response to inor…	mitochondrial inner membrane(GO:0005743);plasma membrane(GO:0005886);cell surface(GO:0009986);membrane(GO:0016020);integral component of membrane(GO:0016021);basolateral plasma membrane(GO:0016323);cell projection(GO:0042995);neuron projection(GO:0043005);neuronal cell body(GO:0043025);dendritic spine(GO:0043197);fibril(GO:0043205);synapse(GO:0045202);cell periphery(GO:0071944)	Ionotropic glutamate receptor pathway->excitatory amino acid transporter;;Metabotropic glutamate receptor group III pathway->Excitatory amino acid transporter;;;	Mus musculus
MOUSE|MGI=MGI=106919|UniProtKB=Q60932	Q60932	Voltage-dependent anion-selective channel protein 1;Vdac1;ortholog	VOLTAGE-DEPENDENT ANION-SELECTIVE CHANNEL PROTEIN 1 (PTHR11743:SF13)	anion channel(PC00227);voltage-gated ion channel(PC00133)	nucleotide binding(GO:0000166);anion channel activity(GO:0005253);protein binding(GO:0005515);voltage-gated anion channel activity(GO:0008308);porin activity(GO:0015288);protein kinase binding(GO:0019901);protein complex binding(GO:0032403);ion channel binding(GO:0044325)	behavioral fear response(GO:0001662);transport(GO:0006810);ion transport(GO:0006811);anion transport(GO:0006820);mitochondrial calcium ion transport(GO:0006851);apoptotic process(GO:0006915);synaptic transmission(GO:0007268);neuron-neuron synaptic transmission(GO:0007270);learning(GO:0007612);regulation of anion transport(GO:0044070);transmembrane transport(GO:0055085);anion transmembrane transpo…	nucleus(GO:0005634);mitochondrion(GO:0005739);mitochondrial outer membrane(GO:0005741);mitochondrial inner membrane(GO:0005743);plasma membrane(GO:0005886);synaptic vesicle(GO:0008021);membrane(GO:0016020);integral component of membrane(GO:0016021);mitochondrial nucleoid(GO:0042645);myelin sheath(GO:0043209);protein complex(GO:0043234);pore complex(GO:0046930);extracellular exosome(GO:0070062)		Mus musculus
MOUSE|MGI=MGI=95393|UniProtKB=P17182	P17182	Alpha-enolase;Eno1;ortholog	ALPHA-ENOLASE (PTHR11902:SF12)	lyase(PC00144)	RNA binding(GO:0003723);phosphopyruvate hydratase activity(GO:0004634);heat shock protein binding(GO:0031072);protein homodimerization activity(GO:0042803);poly(A) RNA binding(GO:0044822);protein heterodimerization activity(GO:0046982);GTPase binding(GO:0051020)	in utero embryonic development(GO:0001701);positive regulation of binding(GO:0051099);cellular response to acid chemical(GO:0071229)	extracellular space(GO:0005615);nucleus(GO:0005634);cytoplasm(GO:0005737);membrane(GO:0016020);extrinsic component of plasma membrane(GO:0019897);neuron projection(GO:0043005);extracellular exosome(GO:0070062);synaptic membrane(GO:0097060)	Glycolysis->Enolase;;	Mus musculus
MOUSE|MGI=MGI=2444680|UniProtKB=Q8K009	Q8K009	Mitochondrial 10-formyltetrahydrofolate dehydrogenase;Aldh1l2;ortholog	MITOCHONDRIAL 10-FORMYLTETRAHYDROFOLATE DEHYDROGENASE (PTHR11699:SF131)	dehydrogenase(PC00176)	catalytic activity(GO:0003824);aldehyde dehydrogenase (NAD) activity(GO:0004029);formyltetrahydrofolate dehydrogenase activity(GO:0016155);oxidoreductase activity(GO:0016491);oxidoreductase activity, acting on the aldehyde or oxo group of donors, NAD or NADP as acceptor(GO:0016620);hydroxymethyl-, formyl- and related transferase activity(GO:0016742);aminobutyraldehyde dehydrogenase activity(GO:00…	one-carbon metabolic process(GO:0006730);metabolic process(GO:0008152);biosynthetic process(GO:0009058);10-formyltetrahydrofolate catabolic process(GO:0009258);oxidation-reduction process(GO:0055114)	cytoplasm(GO:0005737);mitochondrion(GO:0005739);extracellular exosome(GO:0070062)		Mus musculus
MOUSE|MGI=MGI=1298381|UniProtKB=O35215	O35215	D-dopachrome decarboxylase;Ddt;ortholog	D-DOPACHROME DECARBOXYLASE (PTHR11954:SF22)	cytokine(PC00207);isomerase(PC00083)	lyase activity(GO:0016829);D-dopachrome decarboxylase activity(GO:0033981)	melanin biosynthetic process(GO:0042438)	cytoplasm(GO:0005737);extracellular exosome(GO:0070062)		Mus musculus
MOUSE|MGI=MGI=1914603|UniProtKB=Q921E2	Q921E2	Ras-related protein Rab-31;Rab31;ortholog	RAS-RELATED PROTEIN RAB-31 (PTHR24073:SF588)		nucleotide binding(GO:0000166);GTP binding(GO:0005525);GDP binding(GO:0019003)	small GTPase mediated signal transduction(GO:0007264);protein transport(GO:0015031);receptor internalization(GO:0031623);cellular response to insulin stimulus(GO:0032869);Golgi to plasma membrane protein transport(GO:0043001);regulated exocytosis(GO:0045055);Golgi vesicle transport(GO:0048193);phagosome maturation(GO:0090382)	endosome(GO:0005768);early endosome(GO:0005769);late endosome(GO:0005770);Golgi apparatus(GO:0005794);trans-Golgi network(GO:0005802);membrane(GO:0016020);cytoplasmic vesicle(GO:0031410);trans-Golgi network membrane(GO:0032588);phagocytic vesicle(GO:0045335)		Mus musculus
MOUSE|MGI=MGI=95288|UniProtKB=P58252	P58252	Elongation factor 2;Eef2;ortholog	ELONGATION FACTOR 2 (PTHR23115:SF126)	translation elongation factor(PC00171);translation initiation factor(PC00031);hydrolase(PC00223);G-protein(PC00222)	nucleotide binding(GO:0000166);p53 binding(GO:0002039);RNA binding(GO:0003723);translation elongation factor activity(GO:0003746);GTPase activity(GO:0003924);protein binding(GO:0005515);GTP binding(GO:0005525);5S rRNA binding(GO:0008097);protein kinase binding(GO:0019901);ribosome binding(GO:0043022);poly(A) RNA binding(GO:0044822);actin filament binding(GO:0051015)	hematopoietic progenitor cell differentiation(GO:0002244);translation(GO:0006412);translational elongation(GO:0006414);positive regulation of translation(GO:0045727);positive regulation of cytoplasmic translation(GO:2000767)	cytoplasm(GO:0005737);cytosol(GO:0005829);polysome(GO:0005844);plasma membrane(GO:0005886);membrane(GO:0016020);aggresome(GO:0016235);intracellular ribonucleoprotein complex(GO:0030529);polysomal ribosome(GO:0042788);membrane raft(GO:0045121);extracellular exosome(GO:0070062)		Mus musculus
MOUSE|MGI=MGI=96759|UniProtKB=P06151	P06151	L-lactate dehydrogenase A chain;Ldha;ortholog	L-LACTATE DEHYDROGENASE A CHAIN (PTHR11540:SF17)	dehydrogenase(PC00176)	catalytic activity(GO:0003824);lactate dehydrogenase activity(GO:0004457);L-lactate dehydrogenase activity(GO:0004459);protein binding(GO:0005515);oxidoreductase activity(GO:0016491);oxidoreductase activity, acting on the CH-OH group of donors, NAD or NADP as acceptor(GO:0016616)	carbohydrate metabolic process(GO:0005975);lactate biosynthetic process from pyruvate(GO:0019244);glucose catabolic process to lactate via pyruvate(GO:0019661);carboxylic acid metabolic process(GO:0019752);cellular response to extracellular stimulus(GO:0031668);oxidation-reduction process(GO:0055114)	nucleus(GO:0005634);cytoplasm(GO:0005737);mitochondrion(GO:0005739);cytosol(GO:0005829);membrane(GO:0016020);sperm fibrous sheath(GO:0035686);extracellular exosome(GO:0070062)		Mus musculus
MOUSE|MGI=MGI=2448270|UniProtKB=Q9CPR4	Q9CPR4	60S ribosomal protein L17;Rpl17;ortholog	60S RIBOSOMAL PROTEIN L17 (PTHR11593:SF11)		structural constituent of ribosome(GO:0003735);poly(A) RNA binding(GO:0044822);large ribosomal subunit rRNA binding(GO:0070180)	translation(GO:0006412);positive regulation of G1/S transition of mitotic cell cycle(GO:1900087)	intracellular(GO:0005622);nucleus(GO:0005634);ribosome(GO:0005840);polysome(GO:0005844);large ribosomal subunit(GO:0015934);cytosolic large ribosomal subunit(GO:0022625);intracellular ribonucleoprotein complex(GO:0030529);A band(GO:0031672)		Mus musculus
MOUSE|MGI=MGI=2137677|UniProtKB=Q99JR1	Q99JR1	Sideroflexin-1;Sfxn1;ortholog	SIDEROFLEXIN-1 (PTHR11153:SF21)	cation transporter(PC00227);transfer/carrier protein(PC00068)	molecular_function(GO:0003674);ion transmembrane transporter activity(GO:0015075)	transport(GO:0006810);ion transport(GO:0006811);iron ion transport(GO:0006826);erythrocyte differentiation(GO:0030218);iron ion homeostasis(GO:0055072);transmembrane transport(GO:0055085)	mitochondrion(GO:0005739);mitochondrial inner membrane(GO:0005743);membrane(GO:0016020);integral component of membrane(GO:0016021)		Mus musculus
MOUSE|MGI=MGI=1860603|UniProtKB=P47964	P47964	60S ribosomal protein L36;Rpl36;ortholog	60S RIBOSOMAL PROTEIN L36 (PTHR10114:SF0)	ribosomal protein(PC00171)	structural constituent of ribosome(GO:0003735)	cytoplasmic translation(GO:0002181);translation(GO:0006412)	intracellular(GO:0005622);ribosome(GO:0005840);cytosolic large ribosomal subunit(GO:0022625);intracellular ribonucleoprotein complex(GO:0030529)		Mus musculus
MOUSE|MGI=MGI=95781|UniProtKB=P62874	P62874	Guanine nucleotide-binding protein G(I)/G(S)/G(T) subunit beta-1;Gnb1;ortholog	GUANINE NUCLEOTIDE-BINDING PROTEIN G(I)/G(S)/G(T) SUBUNIT BETA-1 (PTHR19850:SF29)	hydrolase(PC00121);heterotrimeric G-protein(PC00095)	G-protein coupled receptor binding(GO:0001664);GTPase activity(GO:0003924);signal transducer activity(GO:0004871);spectrin binding(GO:0030507);type 1 angiotensin receptor binding(GO:0031702);protein complex binding(GO:0032403);alkylglycerophosphoethanolamine phosphodiesterase activity(GO:0047391);GTPase binding(GO:0051020)	signal transduction(GO:0007165);G-protein coupled receptor signaling pathway(GO:0007186);phospholipase C-activating G-protein coupled receptor signaling pathway(GO:0007200);positive regulation of cytosolic calcium ion concentration(GO:0007204);phototransduction, visible light(GO:0007603);cell proliferation(GO:0008283);cardiac muscle cell apoptotic process(GO:0010659);sensory perception of taste(G…	photoreceptor outer segment(GO:0001750);photoreceptor inner segment(GO:0001917);lysosomal membrane(GO:0005765);cytosol(GO:0005829);heterotrimeric G-protein complex(GO:0005834);dendrite(GO:0030425);photoreceptor outer segment membrane(GO:0042622);myelin sheath(GO:0043209);cell body(GO:0044297);extracellular exosome(GO:0070062);extracellular vesicle(GO:1903561)	PI3 kinase pathway->G protein, beta and gamma subunit;;GABA-B_receptor_II_signaling->G protein, beta subunit;;Angiotensin II-stimulated signaling through G proteins and beta-arrestin->G-protein, beta subunit;;CCKR signaling map->Gbeta/gamma;;Heterotrimeric G-protein signaling pathway-Gi alpha and Gs alpha mediated pathway->G protein, beta subunit;;Nicotine pharmacodynamics pathway->Guanine nuceot…	Mus musculus
MOUSE|MGI=MGI=1931523|UniProtKB=P43275	P43275	Histone H1.1;Hist1h1a;ortholog	HISTONE H1.1 (PTHR11467:SF20)	histone(PC00171)	DNA binding(GO:0003677);protein binding(GO:0005515)	nucleosome assembly(GO:0006334);spermatogenesis(GO:0007283)	nucleosome(GO:0000786);nucleus(GO:0005634);chromosome(GO:0005694)		Mus musculus
MOUSE|MGI=MGI=1914132|UniProtKB=Q9CQC6	Q9CQC6	Basic leucine zipper and W2 domain-containing protein 1;Bzw1;ortholog	BASIC LEUCINE ZIPPER AND W2 DOMAIN-CONTAINING PROTEIN 1 (PTHR14208:SF0)	translation initiation factor(PC00171);nuclease(PC00031)	poly(A) RNA binding(GO:0044822)	transcription, DNA-templated(GO:0006351);regulation of transcription, DNA-templated(GO:0006355);biological_process(GO:0008150)	cytoplasm(GO:0005737);membrane(GO:0016020)		Mus musculus
MOUSE|MGI=MGI=1923703|UniProtKB=Q9D6X6	Q9D6X6	Serine protease 23;Prss23;ortholog	SERINE PROTEASE 23 (PTHR15462:SF10)		serine-type endopeptidase activity(GO:0004252);peptidase activity(GO:0008233);serine-type peptidase activity(GO:0008236);hydrolase activity(GO:0016787)	proteolysis(GO:0006508)	extracellular region(GO:0005576);nucleus(GO:0005634);extracellular exosome(GO:0070062)		Mus musculus
MOUSE|MGI=MGI=97394|UniProtKB=P29758	P29758	Ornithine aminotransferase, mitochondrial;Oat;ortholog	ORNITHINE AMINOTRANSFERASE, MITOCHONDRIAL (PTHR11986:SF18)	transaminase(PC00220)	catalytic activity(GO:0003824);ornithine-oxo-acid transaminase activity(GO:0004587);transaminase activity(GO:0008483);transferase activity(GO:0016740);pyridoxal phosphate binding(GO:0030170);identical protein binding(GO:0042802)	arginine catabolic process to proline via ornithine(GO:0010121);arginine catabolic process to glutamate(GO:0019544);protein hexamerization(GO:0034214)	cytoplasm(GO:0005737);mitochondrion(GO:0005739)	De novo purine biosynthesis->IMP dehydrogenase;;	Mus musculus
MOUSE|MGI=MGI=101790|UniProtKB=Q05816	Q05816	Fatty acid-binding protein, epidermal;Fabp5;ortholog	FATTY ACID-BINDING PROTEIN, EPIDERMAL-RELATED (PTHR11955:SF58)		transporter activity(GO:0005215);fatty acid binding(GO:0005504);lipid binding(GO:0008289)	glucose metabolic process(GO:0006006);lipid metabolic process(GO:0006629);phosphatidylcholine biosynthetic process(GO:0006656);transport(GO:0006810);glucose transport(GO:0015758)	cytoplasm(GO:0005737);extracellular exosome(GO:0070062)		Mus musculus
MOUSE|MGI=MGI=1919292|UniProtKB=Q9CQI6	Q9CQI6	Coactosin-like protein;Cotl1;ortholog	COACTOSIN-LIKE PROTEIN (PTHR10829:SF2)	non-motor actin binding protein(PC00085)	actin binding(GO:0003779);protein binding(GO:0005515);enzyme binding(GO:0019899)	defense response to fungus(GO:0050832)	intracellular(GO:0005622);nucleus(GO:0005634);cytoplasm(GO:0005737);cytoskeleton(GO:0005856);extracellular exosome(GO:0070062)		Mus musculus
MOUSE|MGI=MGI=1931527|UniProtKB=P43274	P43274	Histone H1.4;Hist1h1e;ortholog	HISTONE H1.3 (PTHR11467:SF46)	histone(PC00171)	DNA binding(GO:0003677);protein binding(GO:0005515)	negative regulation of transcription from RNA polymerase II promoter(GO:0000122);nucleosome assembly(GO:0006334);regulation of transcription from RNA polymerase II promoter(GO:0006357);nucleosome positioning(GO:0016584);histone H3-K4 trimethylation(GO:0080182);histone H3-K27 trimethylation(GO:0098532)	nucleosome(GO:0000786);nucleus(GO:0005634);chromosome(GO:0005694)		Mus musculus
MOUSE|MGI=MGI=894684|UniProtKB=P50580	P50580	Proliferation-associated protein 2G4;Pa2g4;ortholog	PROLIFERATION-ASSOCIATED PROTEIN 2G4 (PTHR10804:SF11)	transcription factor(PC00218);metalloprotease(PC00190);nucleic acid binding(PC00153);metalloprotease(PC00171)	DNA binding(GO:0003677);transcription factor activity, sequence-specific DNA binding(GO:0003700);RNA binding(GO:0003723);ubiquitin protein ligase binding(GO:0031625);poly(A) RNA binding(GO:0044822)	transcription, DNA-templated(GO:0006351);regulation of transcription, DNA-templated(GO:0006355);rRNA processing(GO:0006364);regulation of translation(GO:0006417);negative regulation of apoptotic process(GO:0043066);positive regulation of cell differentiation(GO:0045597);negative regulation of transcription, DNA-templated(GO:0045892)	nucleus(GO:0005634);nucleoplasm(GO:0005654);nucleolus(GO:0005730);cytoplasm(GO:0005737);membrane(GO:0016020);intracellular ribonucleoprotein complex(GO:0030529);extracellular exosome(GO:0070062)		Mus musculus
MOUSE|MGI=MGI=101920|UniProtKB=P17427	P17427	AP-2 complex subunit alpha-2;Ap2a2;ortholog	AP-2 COMPLEX SUBUNIT ALPHA-2 (PTHR22780:SF24)	transmembrane receptor regulatory/adaptor protein(PC00226)	protein binding(GO:0005515);lipid binding(GO:0008289);protein transporter activity(GO:0008565);protein kinase binding(GO:0019901);protein complex binding(GO:0032403)	transport(GO:0006810);intracellular protein transport(GO:0006886);endocytosis(GO:0006897);protein transport(GO:0015031);vesicle-mediated transport(GO:0016192);regulation of hematopoietic stem cell differentiation(GO:1902036)	plasma membrane(GO:0005886);coated pit(GO:0005905);membrane(GO:0016020);cytoplasmic, membrane-bounded vesicle(GO:0016023);membrane coat(GO:0030117);clathrin adaptor complex(GO:0030131);secretory granule(GO:0030141)	Huntington disease->alpha-Adaptin;;	Mus musculus
MOUSE|MGI=MGI=1923558|UniProtKB=Q9D1G1	Q9D1G1	Ras-related protein Rab-1B;Rab1b;ortholog	RAS-RELATED PROTEIN RAB-1B-RELATED (PTHR24073:SF480)		nucleotide binding(GO:0000166);GTP binding(GO:0005525)	transport(GO:0006810);ER to Golgi vesicle-mediated transport(GO:0006888);autophagy(GO:0006914);small GTPase mediated signal transduction(GO:0007264);protein transport(GO:0015031);positive regulation of glycoprotein metabolic process(GO:1903020);regulation of autophagosome assembly(GO:2000785)	Golgi membrane(GO:0000139);cytoplasm(GO:0005737);mitochondrion(GO:0005739);endoplasmic reticulum membrane(GO:0005789);endoplasmic reticulum-Golgi intermediate compartment(GO:0005793);Golgi apparatus(GO:0005794);membrane(GO:0016020);pre-autophagosomal structure membrane(GO:0034045);extracellular exosome(GO:0070062)		Mus musculus
MOUSE|MGI=MGI=99523|UniProtKB=P35700	P35700	Peroxiredoxin-1;Prdx1;ortholog	PEROXIREDOXIN-1 (PTHR10681:SF111)	peroxidase(PC00176)	peroxidase activity(GO:0004601);protein binding(GO:0005515);thioredoxin peroxidase activity(GO:0008379);antioxidant activity(GO:0016209);oxidoreductase activity(GO:0016491);heme binding(GO:0020037);identical protein binding(GO:0042802);protein homodimerization activity(GO:0042803);poly(A) RNA binding(GO:0044822);peroxiredoxin activity(GO:0051920)	response to reactive oxygen species(GO:0000302);response to oxidative stress(GO:0006979);cell proliferation(GO:0008283);removal of superoxide radicals(GO:0019430);regulation of stress-activated MAPK cascade(GO:0032872);erythrocyte homeostasis(GO:0034101);natural killer cell mediated cytotoxicity(GO:0042267);regulation of NF-kappaB import into nucleus(GO:0042345);hydrogen peroxide catabolic proces…	extracellular space(GO:0005615);nucleus(GO:0005634);nuclear euchromatin(GO:0005719);nucleolus(GO:0005730);cytoplasm(GO:0005737);mitochondrion(GO:0005739);mitochondrial matrix(GO:0005759);peroxisomal matrix(GO:0005782);cytosol(GO:0005829);myelin sheath(GO:0043209);extracellular exosome(GO:0070062)		Mus musculus
MOUSE|MGI=MGI=1351327|UniProtKB=Q60963	Q60963	Platelet-activating factor acetylhydrolase;Pla2g7;ortholog	PLATELET-ACTIVATING FACTOR ACETYLHYDROLASE (PTHR10272:SF12)	esterase(PC00121)	1-alkyl-2-acetylglycerophosphocholine esterase activity(GO:0003847);phospholipid binding(GO:0005543);hydrolase activity(GO:0016787);calcium-independent phospholipase A2 activity(GO:0047499)	lipid metabolic process(GO:0006629);inflammatory response(GO:0006954);lipid catabolic process(GO:0016042);low-density lipoprotein particle remodeling(GO:0034374);lipid oxidation(GO:0034440);plasma lipoprotein particle oxidation(GO:0034441);positive regulation of monocyte chemotaxis(GO:0090026)	extracellular region(GO:0005576);extracellular space(GO:0005615);cytoplasm(GO:0005737);low-density lipoprotein particle(GO:0034362)		Mus musculus
MOUSE|MGI=MGI=98146|UniProtKB=P62270	P62270	40S ribosomal protein S18;Rps18;ortholog	40S RIBOSOMAL PROTEIN S18 (PTHR10871:SF5)	ribosomal protein(PC00171)	nucleic acid binding(GO:0003676);RNA binding(GO:0003723);structural constituent of ribosome(GO:0003735);protein binding(GO:0005515);rRNA binding(GO:0019843);protein kinase binding(GO:0019901);poly(A) RNA binding(GO:0044822)	translation(GO:0006412);ribosome biogenesis(GO:0042254)	intracellular(GO:0005622);nucleus(GO:0005634);cytoplasm(GO:0005737);cytosol(GO:0005829);ribosome(GO:0005840);focal adhesion(GO:0005925);small ribosomal subunit(GO:0015935);membrane(GO:0016020);cytosolic small ribosomal subunit(GO:0022627);intracellular ribonucleoprotein complex(GO:0030529);extracellular exosome(GO:0070062)		Mus musculus
MOUSE|MGI=MGI=1334445|UniProtKB=Q9Z140	Q9Z140	Copine-6;Cpne6;ortholog	COPINE-6 (PTHR10857:SF5)	membrane traffic protein(PC00150)	phosphatidylserine binding(GO:0001786);protein binding(GO:0005515)	cell differentiation(GO:0030154);cellular response to calcium ion(GO:0071277);positive regulation of dendrite extension(GO:1903861)	cytoplasm(GO:0005737);endosome(GO:0005768);plasma membrane(GO:0005886);membrane(GO:0016020);axon(GO:0030424);dendrite(GO:0030425);cytoplasmic vesicle(GO:0031410);cell projection(GO:0042995);clathrin-coated endocytic vesicle(GO:0045334);extracellular exosome(GO:0070062)		Mus musculus
MOUSE|MGI=MGI=1919784|UniProtKB=Q8BK67	Q8BK67	Protein RCC2;Rcc2;ortholog	PROTEIN RCC2 (PTHR22870:SF166)	chromatin/chromatin-binding protein(PC00171);guanyl-nucleotide exchange factor(PC00009)	microtubule binding(GO:0008017);protein kinase binding(GO:0019901);protein domain specific binding(GO:0019904);small GTPase binding(GO:0031267);poly(A) RNA binding(GO:0044822);Rac GTPase binding(GO:0048365)	cell cycle(GO:0007049);mitotic nuclear division(GO:0007067);integrin-mediated signaling pathway(GO:0007229);regulation of fibroblast migration(GO:0010762);positive regulation of G2/M transition of mitotic cell cycle(GO:0010971);regulation of cell migration(GO:0030334);negative regulation of GTPase activity(GO:0034260);establishment of protein localization(GO:0045184);focal adhesion assembly(GO:00…	chromosome, centromeric region(GO:0000775);nucleus(GO:0005634);chromosome(GO:0005694);cytoplasm(GO:0005737);cytoskeleton(GO:0005856);microtubule(GO:0005874);plasma membrane(GO:0005886);membrane(GO:0016020);midbody(GO:0030496);early endosome membrane(GO:0031901);chromosome, centromeric core domain(GO:0034506);mitotic spindle midzone(GO:1990023)		Mus musculus
MOUSE|MGI=MGI=1913826|UniProtKB=P99028	P99028	Cytochrome b-c1 complex subunit 6, mitochondrial;Uqcrh;ortholog	CYTOCHROME B-C1 COMPLEX SUBUNIT 6, MITOCHONDRIAL (PTHR15336:SF0)	reductase(PC00176)	ubiquinol-cytochrome-c reductase activity(GO:0008121);protein complex binding(GO:0032403)	mitochondrial electron transport, ubiquinol to cytochrome c(GO:0006122);transport(GO:0006810);protein heterooligomerization(GO:0051291);oxidation-reduction process(GO:0055114)	mitochondrion(GO:0005739);mitochondrial inner membrane(GO:0005743);mitochondrial respiratory chain complex III(GO:0005750);membrane(GO:0016020);respiratory chain(GO:0070469)		Mus musculus
MOUSE|MGI=MGI=97553|UniProtKB=Q9DCD0	Q9DCD0	6-phosphogluconate dehydrogenase, decarboxylating;Pgd;ortholog	6-PHOSPHOGLUCONATE DEHYDROGENASE, DECARBOXYLATING (PTHR11811:SF31)	dehydrogenase(PC00176)	phosphogluconate dehydrogenase (decarboxylating) activity(GO:0004616);phosphogluconate 2-dehydrogenase activity(GO:0008114);oxidoreductase activity(GO:0016491);carbohydrate binding(GO:0030246);carboxylic acid binding(GO:0031406);NADP binding(GO:0050661)	carbohydrate metabolic process(GO:0005975);pentose-phosphate shunt(GO:0006098);NADP metabolic process(GO:0006739);pentose-phosphate shunt, oxidative branch(GO:0009051);pentose biosynthetic process(GO:0019322);D-gluconate metabolic process(GO:0019521);oxidation-reduction process(GO:0055114)	nucleus(GO:0005634);cytoplasm(GO:0005737);intracellular membrane-bounded organelle(GO:0043231);extracellular exosome(GO:0070062)	Pentose phosphate pathway->Gluconate Dehydrogenase;;	Mus musculus
MOUSE|MGI=MGI=99551|UniProtKB=Q9WTR5	Q9WTR5	Cadherin-13;Cdh13;ortholog	CADHERIN-13 (PTHR24027:SF80)	cell junction protein(PC00070);cadherin(PC00069)	calcium ion binding(GO:0005509);protein binding(GO:0005515);low-density lipoprotein particle binding(GO:0030169);protein homodimerization activity(GO:0042803);cadherin binding(GO:0045296);metal ion binding(GO:0046872);adiponectin binding(GO:0055100);lipoprotein particle binding(GO:0071813)	positive regulation of endothelial cell proliferation(GO:0001938);positive regulation of cell-matrix adhesion(GO:0001954);sprouting angiogenesis(GO:0002040);cell adhesion(GO:0007155);homophilic cell adhesion via plasma membrane adhesion molecules(GO:0007156);negative regulation of cell adhesion(GO:0007162);Rho protein signal transduction(GO:0007266);negative regulation of cell proliferation(GO:00…	extracellular space(GO:0005615);cytoplasm(GO:0005737);plasma membrane(GO:0005886);caveola(GO:0005901);focal adhesion(GO:0005925);external side of plasma membrane(GO:0009897);membrane(GO:0016020);anchored component of membrane(GO:0031225);neuron projection(GO:0043005);perinuclear region of cytoplasm(GO:0048471);extracellular exosome(GO:0070062)	Wnt signaling pathway->Cadherin;;Cadherin signaling pathway->Cadherin;;;	Mus musculus
MOUSE|MGI=MGI=98890|UniProtKB=Q02053	Q02053	Ubiquitin-like modifier-activating enzyme 1;Uba1;ortholog	UBIQUITIN-LIKE MODIFIER-ACTIVATING ENZYME 1 (PTHR10953:SF155)	transfer/carrier protein(PC00219);ligase(PC00142)	nucleotide binding(GO:0000166);ubiquitin activating enzyme activity(GO:0004839);ubiquitin-protein transferase activity(GO:0004842);protein binding(GO:0005515);ATP binding(GO:0005524);small protein activating enzyme activity(GO:0008641);ligase activity(GO:0016874);poly(A) RNA binding(GO:0044822)	cellular protein modification process(GO:0006464);cellular response to DNA damage stimulus(GO:0006974);modification-dependent protein catabolic process(GO:0019941)	heterochromatin(GO:0000792);nucleus(GO:0005634);cytoplasm(GO:0005737);mitochondrion(GO:0005739);lysosomal membrane(GO:0005765);cytosol(GO:0005829);endosome membrane(GO:0010008);desmosome(GO:0030057);rough endoplasmic reticulum membrane(GO:0030867);extracellular exosome(GO:0070062)	Ubiquitin proteasome pathway->Ubiquitin activating enzyme E1;;	Mus musculus
MOUSE|MGI=MGI=1924096|UniProtKB=Q6ZWN5	Q6ZWN5	40S ribosomal protein S9;Rps9;ortholog	40S RIBOSOMAL PROTEIN S9 (PTHR11831:SF5)	ribosomal protein(PC00171)	RNA binding(GO:0003723);structural constituent of ribosome(GO:0003735);rRNA binding(GO:0019843);poly(A) RNA binding(GO:0044822);translation regulator activity(GO:0045182);5.8S rRNA binding(GO:1990932)	translation(GO:0006412);positive regulation of cell proliferation(GO:0008284);positive regulation of translational fidelity(GO:0045903)	intracellular(GO:0005622);nucleus(GO:0005634);nucleolus(GO:0005730);cytoplasm(GO:0005737);ribosome(GO:0005840);focal adhesion(GO:0005925);small ribosomal subunit(GO:0015935);membrane(GO:0016020);cytosolic small ribosomal subunit(GO:0022627);intracellular ribonucleoprotein complex(GO:0030529);extracellular exosome(GO:0070062)		Mus musculus
MOUSE|MGI=MGI=1923959|UniProtKB=Q9CVB6	Q9CVB6	Actin-related protein 2/3 complex subunit 2;Arpc2;ortholog	ACTIN-RELATED PROTEIN 2/3 COMPLEX SUBUNIT 2 (PTHR12058:SF0)		actin binding(GO:0003779);structural constituent of cytoskeleton(GO:0005200);protein binding(GO:0005515);actin filament binding(GO:0051015)	positive regulation of lamellipodium assembly(GO:0010592);positive regulation of smooth muscle cell migration(GO:0014911);regulation of actin filament polymerization(GO:0030833);positive regulation of actin filament polymerization(GO:0030838);Arp2/3 complex-mediated actin nucleation(GO:0034314);positive regulation of substrate adhesion-dependent cell spreading(GO:1900026)	cytoplasm(GO:0005737);endosome(GO:0005768);Golgi apparatus(GO:0005794);cytoskeleton(GO:0005856);Arp2/3 protein complex(GO:0005885);plasma membrane(GO:0005886);focal adhesion(GO:0005925);actin cytoskeleton(GO:0015629);cell junction(GO:0030054);growth cone(GO:0030426);cell leading edge(GO:0031252);muscle cell projection membrane(GO:0036195);cell projection(GO:0042995);neuron projection(GO:0043005);…	Inflammation mediated by chemokine and cytokine signaling pathway->Actin related protein 2/3 complex;;Integrin signalling pathway->Actin related protein 2/3 complex;;Cytoskeletal regulation by Rho GTPase->Actin related protein 2/3 complex;;;;	Mus musculus
MOUSE|MGI=MGI=1196314|UniProtKB=Q99L04	Q99L04	Dehydrogenase/reductase SDR family member 1;Dhrs1;ortholog	DEHYDROGENASE/REDUCTASE SDR FAMILY MEMBER 1 (PTHR24322:SF166)	dehydrogenase(PC00176);reductase(PC00092)	molecular_function(GO:0003674);oxidoreductase activity(GO:0016491);pinocarveol dehydrogenase activity(GO:0018446);chloral hydrate dehydrogenase activity(GO:0018447);hydroxymethylmethylsilanediol oxidase activity(GO:0018448);1-phenylethanol dehydrogenase activity(GO:0018449);myrtenol dehydrogenase activity(GO:0018450);cis-1,2-dihydroxy-1,2-dihydro-8-carboxynaphthalene dehydrogenase activity(GO:003…	biological_process(GO:0008150);oxidation-reduction process(GO:0055114)	mitochondrion(GO:0005739);mitochondrial inner membrane(GO:0005743);endoplasmic reticulum(GO:0005783)		Mus musculus
MOUSE|MGI=MGI=1915265|UniProtKB=Q9CQN1	Q9CQN1	Heat shock protein 75 kDa, mitochondrial;Trap1;ortholog	HEAT SHOCK PROTEIN 75 KDA, MITOCHONDRIAL (PTHR11528:SF44)	Hsp90 family chaperone(PC00072)	nucleotide binding(GO:0000166);ATP binding(GO:0005524);protein kinase binding(GO:0019901);poly(A) RNA binding(GO:0044822);unfolded protein binding(GO:0051082)	protein folding(GO:0006457);response to stress(GO:0006950);translational attenuation(GO:0009386);negative regulation of cellular respiration(GO:1901856);negative regulation of intrinsic apoptotic signaling pathway in response to hydrogen peroxide(GO:1903751)	nucleoplasm(GO:0005654);mitochondrion(GO:0005739);mitochondrial inner membrane(GO:0005743);mitochondrial intermembrane space(GO:0005758);mitochondrial matrix(GO:0005759);membrane(GO:0016020);extracellular exosome(GO:0070062)		Mus musculus
MOUSE|MGI=MGI=1914384|UniProtKB=Q9D6Z1	Q9D6Z1	Nucleolar protein 56;Nop56;ortholog	NUCLEOLAR PROTEIN 56 (PTHR10894:SF0)	ribonucleoprotein(PC00171)	snoRNA binding(GO:0030515);poly(A) RNA binding(GO:0044822);histone methyltransferase binding(GO:1990226)	rRNA modification(GO:0000154);ribosome biogenesis(GO:0042254)	nucleus(GO:0005634);nucleolus(GO:0005730);small nucleolar ribonucleoprotein complex(GO:0005732);cytoplasm(GO:0005737);membrane(GO:0016020);intracellular ribonucleoprotein complex(GO:0030529);box C/D snoRNP complex(GO:0031428);small-subunit processome(GO:0032040);pre-snoRNP complex(GO:0070761)		Mus musculus
MOUSE|MGI=MGI=98352|UniProtKB=P09671	P09671	Superoxide dismutase [Mn], mitochondrial;Sod2;ortholog	SUPEROXIDE DISMUTASE [MN], MITOCHONDRIAL (PTHR11404:SF6)	oxidoreductase(PC00176)	DNA binding(GO:0003677);superoxide dismutase activity(GO:0004784);protein binding(GO:0005515);oxidoreductase activity(GO:0016491);oxygen binding(GO:0019825);enzyme binding(GO:0019899);manganese ion binding(GO:0030145);identical protein binding(GO:0042802);metal ion binding(GO:0046872)	response to reactive oxygen species(GO:0000302);response to superoxide(GO:0000303);age-dependent response to oxidative stress(GO:0001306);age-dependent response to reactive oxygen species(GO:0001315);release of cytochrome c from mitochondria(GO:0001836);liver development(GO:0001889);detection of oxygen(GO:0003032);vasodilation by acetylcholine involved in regulation of systemic arterial blood pre…	cytoplasm(GO:0005737);mitochondrion(GO:0005739);mitochondrial inner membrane(GO:0005743);mitochondrial nucleoid(GO:0042645);myelin sheath(GO:0043209);extracellular exosome(GO:0070062)		Mus musculus
MOUSE|MGI=MGI=1298387|UniProtKB=P97447	P97447	Four and a half LIM domains protein 1;Fhl1;ortholog	FOUR AND A HALF LIM DOMAINS PROTEIN 1 (PTHR24208:SF26)	homeobox transcription factor(PC00218);zinc finger transcription factor(PC00116);RNA binding protein(PC00119);actin family cytoskeletal protein(PC00244)	zinc ion binding(GO:0008270);ion channel binding(GO:0044325);metal ion binding(GO:0046872)	regulation of membrane depolarization(GO:0003254);multicellular organism development(GO:0007275);negative regulation of G2/M transition of mitotic cell cycle(GO:0010972);cell differentiation(GO:0030154);negative regulation of cell growth(GO:0030308);positive regulation of potassium ion transport(GO:0043268);regulation of potassium ion transmembrane transporter activity(GO:1901016);negative regula…	nucleus(GO:0005634);cytoplasm(GO:0005737);plasma membrane(GO:0005886);focal adhesion(GO:0005925)		Mus musculus
MOUSE|MGI=MGI=2450248|UniProtKB=Q9CPQ3	Q9CPQ3	Mitochondrial import receptor subunit TOM22 homolog;Tomm22;ortholog	MITOCHONDRIAL IMPORT RECEPTOR SUBUNIT TOM22 HOMOLOG (PTHR12504:SF0)	transfer/carrier protein(PC00219);receptor(PC00197)	protein binding(GO:0005515);protein transmembrane transporter activity(GO:0008320);protein channel activity(GO:0015266)	transport(GO:0006810);intracellular protein transport(GO:0006886);protein transport(GO:0015031);protein import into mitochondrial matrix(GO:0030150);protein import into mitochondrial outer membrane(GO:0045040)	intracellular(GO:0005622);cell(GO:0005623);cytoplasm(GO:0005737);mitochondrion(GO:0005739);mitochondrial outer membrane(GO:0005741);mitochondrial outer membrane translocase complex(GO:0005742);mitochondrial inner membrane(GO:0005743);membrane(GO:0016020);integral component of membrane(GO:0016021);integral component of mitochondrial outer membrane(GO:0031307)		Mus musculus
MOUSE|MGI=MGI=1913842|UniProtKB=Q99JB2	Q99JB2	Stomatin-like protein 2, mitochondrial;Stoml2;ortholog	STOMATIN-LIKE PROTEIN 2, MITOCHONDRIAL (PTHR10264:SF27)	cytoskeletal protein(PC00085)	lipid binding(GO:0008289);GTPase binding(GO:0051020);cardiolipin binding(GO:1901612)	mitochondrial calcium ion transport(GO:0006851);cellular calcium ion homeostasis(GO:0006874);mitochondrion organization(GO:0007005);lipid localization(GO:0010876);positive regulation of mitochondrial membrane potential(GO:0010918);interleukin-2 production(GO:0032623);mitochondrial protein processing(GO:0034982);CD4-positive, alpha-beta T cell activation(GO:0035710);mitochondrial ATP synthesis cou…	immunological synapse(GO:0001772);cytoplasm(GO:0005737);mitochondrion(GO:0005739);mitochondrial inner membrane(GO:0005743);mitochondrial intermembrane space(GO:0005758);cytoskeleton(GO:0005856);plasma membrane(GO:0005886);COP9 signalosome(GO:0008180);actin cytoskeleton(GO:0015629);membrane(GO:0016020);extrinsic component of plasma membrane(GO:0019897);T cell receptor complex(GO:0042101);membrane …		Mus musculus
MOUSE|MGI=MGI=97549|UniProtKB=P62962	P62962	Profilin-1;Pfn1;ortholog	PROFILIN-1 (PTHR13936:SF14)		adenyl-nucleotide exchange factor activity(GO:0000774);actin binding(GO:0003779);actin monomer binding(GO:0003785);receptor binding(GO:0005102);protein binding(GO:0005515);phosphatidylinositol-4,5-bisphosphate binding(GO:0005546);Rho GTPase binding(GO:0017048);poly(A) RNA binding(GO:0044822);proline-rich region binding(GO:0070064)	neural tube closure(GO:0001843);regulation of transcription from RNA polymerase II promoter(GO:0006357);regulation of actin polymerization or depolymerization(GO:0008064);positive regulation of epithelial cell migration(GO:0010634);actin cytoskeleton organization(GO:0030036);negative regulation of actin filament polymerization(GO:0030837);positive regulation of actin filament polymerization(GO:00…	nucleus(GO:0005634);cytoplasm(GO:0005737);cytoskeleton(GO:0005856);focal adhesion(GO:0005925);cell cortex(GO:0005938);membrane(GO:0016020);neuron projection(GO:0043005);synapse(GO:0045202);extracellular exosome(GO:0070062);blood microparticle(GO:0072562)	Cytoskeletal regulation by Rho GTPase->Profilin;;	Mus musculus
MOUSE|MGI=MGI=1355330|UniProtKB=Q61753	Q61753	D-3-phosphoglycerate dehydrogenase;Phgdh;ortholog	D-3-PHOSPHOGLYCERATE DEHYDROGENASE (PTHR10996:SF20)	dehydrogenase(PC00176)	phosphoglycerate dehydrogenase activity(GO:0004617);oxidoreductase activity(GO:0016491);oxidoreductase activity, acting on the CH-OH group of donors, NAD or NADP as acceptor(GO:0016616);NAD binding(GO:0051287)	glutamine metabolic process(GO:0006541);glycine metabolic process(GO:0006544);L-serine metabolic process(GO:0006563);L-serine biosynthetic process(GO:0006564);threonine metabolic process(GO:0006566);metabolic process(GO:0008152);cellular amino acid biosynthetic process(GO:0008652);serine family amino acid biosynthetic process(GO:0009070);gamma-aminobutyric acid metabolic process(GO:0009448);regul…	myelin sheath(GO:0043209);extracellular exosome(GO:0070062)	Serine glycine biosynthesis->Phosphoglycerate dehydrogenase;;	Mus musculus
MOUSE|MGI=MGI=95834|UniProtKB=P27773	P27773	Protein disulfide-isomerase A3;Pdia3;ortholog	PROTEIN DISULFIDE-ISOMERASE A3 (PTHR18929:SF74)		protein disulfide isomerase activity(GO:0003756);protein binding(GO:0005515);peptidase activity(GO:0008233);isomerase activity(GO:0016853);protein-disulfide reductase (glutathione) activity(GO:0019153);MHC class I protein binding(GO:0042288);poly(A) RNA binding(GO:0044822)	protein folding(GO:0006457);proteolysis(GO:0006508);response to endoplasmic reticulum stress(GO:0034976);cell redox homeostasis(GO:0045454);oxidation-reduction process(GO:0055114);cellular response to vitamin D(GO:0071305);positive regulation of protein folding(GO:1903334);positive regulation of extrinsic apoptotic signaling pathway(GO:2001238)	acrosomal vesicle(GO:0001669);extracellular region(GO:0005576);extracellular space(GO:0005615);nucleus(GO:0005634);cytoplasm(GO:0005737);mitochondrion(GO:0005739);mitochondrial intermembrane space(GO:0005758);endoplasmic reticulum(GO:0005783);smooth endoplasmic reticulum(GO:0005790);plasma membrane(GO:0005886);focal adhesion(GO:0005925);cell surface(GO:0009986);apical plasma membrane(GO:0016324);…		Mus musculus
MOUSE|MGI=MGI=1924384|UniProtKB=Q9CX86	Q9CX86	Heterogeneous nuclear ribonucleoprotein A0;Hnrnpa0;ortholog	HETEROGENEOUS NUCLEAR RIBONUCLEOPROTEIN A0 (PTHR24012:SF492)		nucleotide binding(GO:0000166);nucleic acid binding(GO:0003676);RNA binding(GO:0003723);AU-rich element binding(GO:0017091);protein kinase binding(GO:0019901);poly(A) RNA binding(GO:0044822)	inflammatory response(GO:0006954);response to lipopolysaccharide(GO:0032496);3'-UTR-mediated mRNA stabilization(GO:0070935)	nucleus(GO:0005634);nucleoplasm(GO:0005654);intracellular ribonucleoprotein complex(GO:0030529)		Mus musculus
MOUSE|MGI=MGI=88115|UniProtKB=Q03265	Q03265	ATP synthase subunit alpha, mitochondrial;Atp5a1;ortholog	ATP SYNTHASE SUBUNIT ALPHA, MITOCHONDRIAL (PTHR15184:SF3)	ATP synthase(PC00227);anion channel(PC00068);ligand-gated ion channel(PC00002);ligand-gated ion channel(PC00133);DNA binding protein(PC00049);hydrolase(PC00141)	nucleotide binding(GO:0000166);ATP binding(GO:0005524);hydrolase activity, acting on acid anhydrides, catalyzing transmembrane movement of substances(GO:0016820);ATPase activity(GO:0016887);MHC class I protein binding(GO:0042288);ADP binding(GO:0043531);poly(A) RNA binding(GO:0044822);proton-transporting ATP synthase activity, rotational mechanism(GO:0046933);proton-transporting ATPase activity, …	negative regulation of endothelial cell proliferation(GO:0001937);lipid metabolic process(GO:0006629);ATP biosynthetic process(GO:0006754);transport(GO:0006810);ion transport(GO:0006811);embryo development(GO:0009790);ATP synthesis coupled proton transport(GO:0015986);ATP hydrolysis coupled proton transport(GO:0015991);proton transport(GO:0015992);ATP metabolic process(GO:0046034)	mitochondrial proton-transporting ATP synthase complex, catalytic core F(1)(GO:0000275);mitochondrion(GO:0005739);mitochondrial inner membrane(GO:0005743);mitochondrial proton-transporting ATP synthase complex(GO:0005753);plasma membrane(GO:0005886);COP9 signalosome(GO:0008180);membrane(GO:0016020);proton-transporting two-sector ATPase complex, catalytic domain(GO:0033178);myelin sheath(GO:004320…	ATP synthesis->F1 alpha;;	Mus musculus
MOUSE|MGI=MGI=104799|UniProtKB=Q62048	Q62048	Astrocytic phosphoprotein PEA-15;Pea15;ortholog	ASTROCYTIC PHOSPHOPROTEIN PEA-15 (PTHR15094:SF0)		protein kinase C binding(GO:0005080)	DNA damage checkpoint(GO:0000077);transport(GO:0006810);apoptotic process(GO:0006915);carbohydrate transport(GO:0008643);intracellular signal transduction(GO:0035556);regulation of apoptotic process(GO:0042981);negative regulation of glucose import(GO:0046325);negative regulation of extrinsic apoptotic signaling pathway via death domain receptors(GO:1902042);positive regulation of extrinsic apopt…	cytoplasm(GO:0005737);microtubule associated complex(GO:0005875)	Gonadotropin releasing hormone receptor pathway->PEA-15;;	Mus musculus
MOUSE|MGI=MGI=98419|UniProtKB=Q6P069	Q6P069	Sorcin;Sri;ortholog	SORCIN (PTHR10183:SF297)	transmembrane receptor regulatory/adaptor protein(PC00226);cysteine protease(PC00190);cysteine protease(PC00081);annexin(PC00121);calmodulin(PC00190)	protease binding(GO:0002020);calcium-dependent cysteine-type endopeptidase activity(GO:0004198);calcium ion binding(GO:0005509);protein binding(GO:0005515);identical protein binding(GO:0042802);metal ion binding(GO:0046872);protein heterodimerization activity(GO:0046982);repressing transcription factor binding(GO:0070491)	proteolysis(GO:0006508);calcium ion transport(GO:0006816);negative regulation of heart rate(GO:0010459);positive regulation of insulin secretion involved in cellular response to glucose stimulus(GO:0035774);cytoplasmic sequestering of transcription factor(GO:0042994);positive regulation of release of sequestered calcium ion into cytosol(GO:0051281);regulation of calcium ion transport(GO:0051924);…	intracellular(GO:0005622);nucleoplasm(GO:0005654);cytoplasm(GO:0005737);mitochondrion(GO:0005739);endoplasmic reticulum membrane(GO:0005789);smooth endoplasmic reticulum(GO:0005790);cytosol(GO:0005829);plasma membrane(GO:0005886);membrane(GO:0016020);sarcoplasmic reticulum(GO:0016529);Z disc(GO:0030018);T-tubule(GO:0030315);axon(GO:0030424);vesicle(GO:0031982);chromaffin granule membrane(GO:00425…		Mus musculus
MOUSE|MGI=MGI=108177|UniProtKB=O70133	O70133	ATP-dependent RNA helicase A;Dhx9;ortholog	ATP-DEPENDENT RNA HELICASE A (PTHR18934:SF119)	RNA helicase(PC00171);helicase(PC00031)	nucleotide binding(GO:0000166);RNA polymerase II transcription factor binding(GO:0001085);nucleic acid binding(GO:0003676);DNA binding(GO:0003677);RNA binding(GO:0003723);ATP-dependent RNA helicase activity(GO:0004004);helicase activity(GO:0004386);protein binding(GO:0005515);ATP binding(GO:0005524);ATP-dependent helicase activity(GO:0008026);hydrolase activity(GO:0016787);poly(A) RNA binding(GO:…	osteoblast differentiation(GO:0001649);RNA processing(GO:0006396);circadian rhythm(GO:0007623);cellular response to heat(GO:0034605);rhythmic process(GO:0048511);CRD-mediated mRNA stabilization(GO:0070934);protein localization to cytoplasmic stress granule(GO:1903608)	nucleus(GO:0005634);nucleoplasm(GO:0005654);nucleolus(GO:0005730);cytoplasm(GO:0005737);centrosome(GO:0005813);membrane(GO:0016020);intracellular ribonucleoprotein complex(GO:0030529);cytoplasmic ribonucleoprotein granule(GO:0036464);CRD-mediated mRNA stability complex(GO:0070937);nuclear stress granule(GO:0097165)		Mus musculus
MOUSE|MGI=MGI=88274|UniProtKB=P26231	P26231	Catenin alpha-1;Ctnna1;ortholog	CATENIN ALPHA-1 (PTHR18914:SF24)	non-motor actin binding protein(PC00085);cell adhesion molecule(PC00041)	structural molecule activity(GO:0005198);protein binding(GO:0005515);beta-catenin binding(GO:0008013);vinculin binding(GO:0017166);poly(A) RNA binding(GO:0044822);gamma-catenin binding(GO:0045295);cadherin binding(GO:0045296);actin filament binding(GO:0051015)	actin filament organization(GO:0007015);cell adhesion(GO:0007155);establishment or maintenance of cell polarity(GO:0007163);negative regulation of neuroblast proliferation(GO:0007406);gap junction assembly(GO:0016264);cellular protein localization(GO:0034613);regulation of cell proliferation(GO:0042127);negative regulation of apoptotic process(GO:0043066);apical junction assembly(GO:0043297);posi…	acrosomal vesicle(GO:0001669);cytoplasm(GO:0005737);Golgi apparatus(GO:0005794);cytosol(GO:0005829);cytoskeleton(GO:0005856);plasma membrane(GO:0005886);cell-cell junction(GO:0005911);adherens junction(GO:0005912);cell-cell adherens junction(GO:0005913);zonula adherens(GO:0005915);focal adhesion(GO:0005925);intercalated disc(GO:0014704);actin cytoskeleton(GO:0015629);membrane(GO:0016020);catenin …	Alzheimer disease-presenilin pathway->alpha-catenin;;Wnt signaling pathway->alpha-catenin;;Cadherin signaling pathway->alpha-catenin;;;;	Mus musculus
MOUSE|MGI=MGI=107460|UniProtKB=P56391	P56391	Cytochrome c oxidase subunit 6B1;Cox6b1;ortholog	CYTOCHROME C OXIDASE SUBUNIT 6B1 (PTHR11387:SF16)	oxidase(PC00176)	cytochrome-c oxidase activity(GO:0004129)		mitochondrion(GO:0005739);mitochondrial inner membrane(GO:0005743)		Mus musculus
MOUSE|MGI=MGI=88208|UniProtKB=P18572	P18572	Basigin;Bsg;ortholog	BASIGIN (PTHR10075:SF12)	transmembrane receptor regulatory/adaptor protein(PC00226)	mannose binding(GO:0005537);carbohydrate binding(GO:0030246)	protein targeting to plasma membrane(GO:0072661)	acrosomal membrane(GO:0002080);intracellular(GO:0005622);cell(GO:0005623);mitochondrion(GO:0005739);plasma membrane(GO:0005886);integral component of plasma membrane(GO:0005887);focal adhesion(GO:0005925);membrane(GO:0016020);integral component of membrane(GO:0016021);sarcolemma(GO:0042383);membrane raft(GO:0045121);extracellular exosome(GO:0070062)		Mus musculus
MOUSE|MGI=MGI=1099832|UniProtKB=P26039	P26039	Talin-1;Tln1;ortholog	TALIN-1 (PTHR19981:SF7)	actin family cytoskeletal protein(PC00085);cell adhesion molecule(PC00041)	actin binding(GO:0003779);integrin binding(GO:0005178);structural constituent of cytoskeleton(GO:0005200);protein binding(GO:0005515);vinculin binding(GO:0017166);LIM domain binding(GO:0030274);protein complex binding(GO:0032403);actin filament binding(GO:0051015)	cytoskeletal anchoring at plasma membrane(GO:0007016);cell-substrate junction assembly(GO:0007044);cell adhesion(GO:0007155);cortical actin cytoskeleton organization(GO:0030866);platelet aggregation(GO:0070527)	ruffle(GO:0001726);cytoplasm(GO:0005737);microtubule organizing center(GO:0005815);cytoskeleton(GO:0005856);plasma membrane(GO:0005886);focal adhesion(GO:0005925);membrane(GO:0016020);cell junction(GO:0030054);cell projection(GO:0042995);extracellular exosome(GO:0070062)	Integrin signalling pathway->Talin;;	Mus musculus
MOUSE|MGI=MGI=1347076|UniProtKB=P14115	P14115	60S ribosomal protein L27a;Rpl27a;ortholog	60S RIBOSOMAL PROTEIN L27A (PTHR11721:SF4)	ribosomal protein(PC00171)	structural constituent of ribosome(GO:0003735);poly(A) RNA binding(GO:0044822)	translation(GO:0006412)	intracellular(GO:0005622);ribosome(GO:0005840);large ribosomal subunit(GO:0015934);membrane(GO:0016020);cytosolic large ribosomal subunit(GO:0022625);cytosolic ribosome(GO:0022626);intracellular ribonucleoprotein complex(GO:0030529)		Mus musculus
MOUSE|MGI=MGI=1346858|UniProtKB=P63085	P63085	Mitogen-activated protein kinase 1;Mapk1;ortholog	MITOGEN-ACTIVATED PROTEIN KINASE 1 (PTHR24055:SF203)	non-receptor serine/threonine protein kinase(PC00220);non-receptor serine/threonine protein kinase(PC00137)	nucleotide binding(GO:0000166);phosphotyrosine binding(GO:0001784);protein kinase activity(GO:0004672);protein serine/threonine kinase activity(GO:0004674);MAP kinase activity(GO:0004707);protein binding(GO:0005515);ATP binding(GO:0005524);transcription factor binding(GO:0008134);RNA polymerase II carboxy-terminal domain kinase activity(GO:0008353);kinase activity(GO:0016301);transferase activity…	MAPK cascade(GO:0000165);MAPK import into nucleus(GO:0000189);transcription, DNA-templated(GO:0006351);protein phosphorylation(GO:0006468);apoptotic process(GO:0006915);cellular response to DNA damage stimulus(GO:0006974);cell cycle(GO:0007049);signal transduction(GO:0007165);heart development(GO:0007507);response to toxic substance(GO:0009636);organ morphogenesis(GO:0009887);positive regulation …	nucleus(GO:0005634);nucleoplasm(GO:0005654);cytoplasm(GO:0005737);mitochondrion(GO:0005739);early endosome(GO:0005769);late endosome(GO:0005770);Golgi apparatus(GO:0005794);cytosol(GO:0005829);cytoskeleton(GO:0005856);caveola(GO:0005901);focal adhesion(GO:0005925);microtubule cytoskeleton(GO:0015630);axon(GO:0030424);pseudopodium(GO:0031143);dendrite cytoplasm(GO:0032839);perikaryon(GO:0043204);p…	Angiotensin II-stimulated signaling through G proteins and beta-arrestin->mitogen-activated protein kinase;;Ras Pathway->Extracellular signal-regulated kinase;;Interleukin signaling pathway->Extracellular signal-regulated kinase family;;Apoptosis signaling pathway->Mitogen activated protein kinase;;T cell activation->Extracellular signal-regulated kinase;;Alzheimer disease-amyloid secretase pathw…	Mus musculus
MOUSE|MGI=MGI=1309526|UniProtKB=P63276	P63276	40S ribosomal protein S17;Rps17;ortholog	40S RIBOSOMAL PROTEIN S17 (PTHR10732:SF0)	ribosomal protein(PC00171)	structural constituent of ribosome(GO:0003735);poly(A) RNA binding(GO:0044822)	ribosomal small subunit assembly(GO:0000028);rRNA processing(GO:0006364);translation(GO:0006412);erythrocyte homeostasis(GO:0034101);ribosomal small subunit biogenesis(GO:0042274)	intracellular(GO:0005622);ribosome(GO:0005840);focal adhesion(GO:0005925);membrane(GO:0016020);cytosolic small ribosomal subunit(GO:0022627);intracellular ribonucleoprotein complex(GO:0030529);extracellular exosome(GO:0070062)		Mus musculus
MOUSE|MGI=MGI=1913944|UniProtKB=Q9CR68	Q9CR68	Cytochrome b-c1 complex subunit Rieske, mitochondrial;Uqcrfs1;ortholog	CYTOCHROME B-C1 COMPLEX SUBUNIT RIESKE, MITOCHONDRIAL (PTHR10134:SF1)		protein binding(GO:0005515);ubiquinol-cytochrome-c reductase activity(GO:0008121);oxidoreductase activity(GO:0016491);oxidoreductase activity, acting on diphenols and related substances as donors(GO:0016679);protein complex binding(GO:0032403);metal ion binding(GO:0046872);iron-sulfur cluster binding(GO:0051536);2 iron, 2 sulfur cluster binding(GO:0051537)	transport(GO:0006810);oxidation-reduction process(GO:0055114)	mitochondrion(GO:0005739);mitochondrial inner membrane(GO:0005743);mitochondrial respiratory chain complex III(GO:0005750);membrane(GO:0016020);integral component of membrane(GO:0016021);mitochondrial membrane(GO:0031966);myelin sheath(GO:0043209);respiratory chain(GO:0070469)		Mus musculus
MOUSE|MGI=MGI=1306775|UniProtKB=Q9Z2I9	Q9Z2I9	Succinyl-CoA ligase [ADP-forming] subunit beta, mitochondrial;Sucla2;ortholog	SUCCINYL-COA LIGASE [ADP-FORMING] SUBUNIT BETA, MITOCHONDRIAL (PTHR11815:SF1)		nucleotide binding(GO:0000166);catalytic activity(GO:0003824);acyl-CoA ligase activity(GO:0003996);succinate-CoA ligase activity(GO:0004774);succinate-CoA ligase (ADP-forming) activity(GO:0004775);ATP binding(GO:0005524);3-oxo-2-(2'-pentenyl)cyclopentane-1-octanoic acid CoA ligase activity(GO:0010435);fatty acid ligase activity(GO:0015645);ligase activity(GO:0016874);3-isopropenyl-6-oxoheptanoyl-…	tricarboxylic acid cycle(GO:0006099);succinyl-CoA metabolic process(GO:0006104);succinate metabolic process(GO:0006105);metabolic process(GO:0008152)	mitochondrion(GO:0005739);myelin sheath(GO:0043209);extracellular exosome(GO:0070062)		Mus musculus
MOUSE|MGI=MGI=1919666|UniProtKB=Q6PB66	Q6PB66	Leucine-rich PPR motif-containing protein, mitochondrial;Lrpprc;ortholog	LEUCINE-RICH PPR MOTIF-CONTAINING PROTEIN, MITOCHONDRIAL (PTHR24015:SF187)	transporter(PC00227);serine/threonine protein kinase receptor(PC00220);serine/threonine protein kinase receptor(PC00137);RNA binding protein(PC00193);protein kinase(PC00205)	DNA binding(GO:0003677);single-stranded DNA binding(GO:0003697);RNA binding(GO:0003723);protein binding(GO:0005515);ubiquitin protein ligase binding(GO:0031625);poly(A) RNA binding(GO:0044822);beta-tubulin binding(GO:0048487)	negative regulation of mitochondrial RNA catabolic process(GO:0000961);transcription, DNA-templated(GO:0006351);regulation of transcription, DNA-templated(GO:0006355);transport(GO:0006810);mRNA transport(GO:0051028);regulation of mitochondrial translation(GO:0070129)	condensed nuclear chromosome(GO:0000794);nucleus(GO:0005634);cytoplasm(GO:0005737);mitochondrion(GO:0005739);cytoskeleton(GO:0005856);microtubule(GO:0005874);membrane(GO:0016020);intracellular ribonucleoprotein complex(GO:0030529);mitochondrial nucleoid(GO:0042645);perinuclear region of cytoplasm(GO:0048471)		Mus musculus
MOUSE|MGI=MGI=95860|UniProtKB=P10649	P10649	Glutathione S-transferase Mu 1;Gstm1;ortholog	GLUTATHIONE S-TRANSFERASE MU 1-RELATED (PTHR11571:SF126)		glutathione transferase activity(GO:0004364);steroid binding(GO:0005496);protein binding(GO:0005515);nickel cation binding(GO:0016151);transferase activity(GO:0016740);protein kinase binding(GO:0019901);protein homodimerization activity(GO:0042803);protein heterodimerization activity(GO:0046982)	glutathione metabolic process(GO:0006749);metabolic process(GO:0008152);cellular response to drug(GO:0035690)	extracellular region(GO:0005576);cytoplasm(GO:0005737);myelin sheath(GO:0043209);protein complex(GO:0043234)		Mus musculus
MOUSE|MGI=MGI=2443386|UniProtKB=Q5U458	Q5U458	DnaJ homolog subfamily C member 11;Dnajc11;ortholog	DNAJ HOMOLOG SUBFAMILY C MEMBER 11 (PTHR24078:SF233)			biological_process(GO:0008150)	mitochondrion(GO:0005739);mitochondrial inner membrane(GO:0005743);extracellular exosome(GO:0070062)		Mus musculus
MOUSE|MGI=MGI=101845|UniProtKB=P25206	P25206	DNA replication licensing factor MCM3;Mcm3;ortholog	DNA REPLICATION LICENSING FACTOR MCM3 (PTHR11630:SF72)	DNA helicase(PC00171);helicase(PC00009);hydrolase(PC00011)	nucleotide binding(GO:0000166);DNA binding(GO:0003677);DNA helicase activity(GO:0003678);helicase activity(GO:0004386);ATP binding(GO:0005524);hydrolase activity(GO:0016787)	DNA replication(GO:0006260);DNA replication initiation(GO:0006270);cell cycle(GO:0007049)	nuclear chromosome, telomeric region(GO:0000784);nucleus(GO:0005634);nucleoplasm(GO:0005654);cytoplasm(GO:0005737);centrosome(GO:0005813);membrane(GO:0016020);MCM complex(GO:0042555);intracellular membrane-bounded organelle(GO:0043231);perinuclear region of cytoplasm(GO:0048471)		Mus musculus
MOUSE|MGI=MGI=1338892|UniProtKB=Q08642	Q08642	Protein-arginine deiminase type-2;Padi2;ortholog	PROTEIN-ARGININE DEIMINASE TYPE-2 (PTHR10837:SF12)	hydrolase(PC00121)	protein-arginine deiminase activity(GO:0004668);calcium ion binding(GO:0005509);hydrolase activity(GO:0016787);estrogen receptor binding(GO:0030331)	regulation of chromatin disassembly(GO:0010848);protein citrullination(GO:0018101);intracellular estrogen receptor signaling pathway(GO:0030520);histone H3-R26 citrullination(GO:0036413);chromatin-mediated maintenance of transcription(GO:0048096);negative regulation of chemokine-mediated signaling pathway(GO:0070100);negative regulation of lymphocyte chemotaxis(GO:1901624)	cytoplasm(GO:0005737);transcriptionally active chromatin(GO:0035327);extracellular exosome(GO:0070062)		Mus musculus
MOUSE|MGI=MGI=109618|UniProtKB=P62814	P62814	V-type proton ATPase subunit B, brain isoform;Atp6v1b2;ortholog	V-TYPE PROTON ATPASE SUBUNIT B, BRAIN ISOFORM (PTHR15184:SF30)	ATP synthase(PC00227);anion channel(PC00068);ligand-gated ion channel(PC00002);ligand-gated ion channel(PC00133);DNA binding protein(PC00049);hydrolase(PC00141)	ATP binding(GO:0005524);hydrolase activity(GO:0016787);hydrolase activity, acting on acid anhydrides, catalyzing transmembrane movement of substances(GO:0016820)	transport(GO:0006810);ion transport(GO:0006811);ATP hydrolysis coupled proton transport(GO:0015991);proton transport(GO:0015992);ATP metabolic process(GO:0046034)	ruffle(GO:0001726);cytoplasm(GO:0005737);lysosomal membrane(GO:0005765);cytosol(GO:0005829);plasma membrane(GO:0005886);microvillus(GO:0005902);membrane(GO:0016020);integral component of membrane(GO:0016021);proton-transporting two-sector ATPase complex, catalytic domain(GO:0033178);proton-transporting V-type ATPase, V1 domain(GO:0033180);myelin sheath(GO:0043209);intracellular membrane-bounded o…		Mus musculus
MOUSE|MGI=MGI=88437|UniProtKB=P16330	P16330	2',3'-cyclic-nucleotide 3'-phosphodiesterase;Cnp;ortholog	2',3'-CYCLIC-NUCLEOTIDE 3'-PHOSPHODIESTERASE (PTHR10156:SF0)	phosphodiesterase(PC00121)	RNA binding(GO:0003723);2',3'-cyclic-nucleotide 3'-phosphodiesterase activity(GO:0004113);hydrolase activity(GO:0016787);cyclic nucleotide binding(GO:0030551)	microtubule cytoskeleton organization(GO:0000226);axonogenesis(GO:0007409);adult locomotory behavior(GO:0008344);cyclic nucleotide catabolic process(GO:0009214);response to toxic substance(GO:0009636);regulation of mitochondrial membrane permeability(GO:0046902);oligodendrocyte differentiation(GO:0048709)	extracellular space(GO:0005615);nucleus(GO:0005634);nucleoplasm(GO:0005654);cytoplasm(GO:0005737);mitochondrial outer membrane(GO:0005741);mitochondrial inner membrane(GO:0005743);microtubule(GO:0005874);plasma membrane(GO:0005886);microvillus(GO:0005902);membrane(GO:0016020);pseudopodium(GO:0031143);myelin sheath abaxonal region(GO:0035748);myelin sheath adaxonal region(GO:0035749);cell projecti…		Mus musculus
MOUSE|MGI=MGI=2444926|UniProtKB=Q8BMK4	Q8BMK4	Cytoskeleton-associated protein 4;Ckap4;ortholog	CYTOSKELETON-ASSOCIATED PROTEIN 4 (PTHR18937:SF243)	chromatin/chromatin-binding protein(PC00171);hydrolase(PC00009)	poly(A) RNA binding(GO:0044822)	biological_process(GO:0008150)	cytoplasm(GO:0005737);endoplasmic reticulum(GO:0005783);lipid particle(GO:0005811);cytoskeleton(GO:0005856);plasma membrane(GO:0005886);cell surface(GO:0009986);membrane(GO:0016020);integral component of membrane(GO:0016021);extracellular exosome(GO:0070062)		Mus musculus
MOUSE|MGI=MGI=105381|UniProtKB=P14206	P14206	40S ribosomal protein SA;Rpsa;ortholog	40S RIBOSOMAL PROTEIN SA (PTHR11489:SF10)	ribosomal protein(PC00171)	structural constituent of ribosome(GO:0003735);laminin receptor activity(GO:0005055);ribosome binding(GO:0043022);laminin binding(GO:0043236);poly(A) RNA binding(GO:0044822)	ribosomal small subunit assembly(GO:0000028);endonucleolytic cleavage in ITS1 to separate SSU-rRNA from 5.8S rRNA and LSU-rRNA from tricistronic rRNA transcript (SSU-rRNA, 5.8S rRNA, LSU-rRNA)(GO:0000447);endonucleolytic cleavage to generate mature 3'-end of SSU-rRNA from (SSU-rRNA, 5.8S rRNA, LSU-rRNA)(GO:0000461);rRNA export from nucleus(GO:0006407);translation(GO:0006412);single organismal cel…	basement membrane(GO:0005604);intracellular(GO:0005622);nucleus(GO:0005634);cytoplasm(GO:0005737);cytosol(GO:0005829);ribosome(GO:0005840);plasma membrane(GO:0005886);small ribosomal subunit(GO:0015935);membrane(GO:0016020);cytosolic small ribosomal subunit(GO:0022627);intracellular ribonucleoprotein complex(GO:0030529);90S preribosome(GO:0030686);extracellular matrix(GO:0031012);neuronal cell bo…		Mus musculus
MOUSE|MGI=MGI=105037|UniProtKB=Q61656	Q61656	Probable ATP-dependent RNA helicase DDX5;Ddx5;ortholog	ATP-DEPENDENT RNA HELICASE DDX5-RELATED (PTHR24031:SF219)	RNA helicase(PC00171);helicase(PC00031)	nucleotide binding(GO:0000166);nucleic acid binding(GO:0003676);transcription cofactor activity(GO:0003712);transcription coactivator activity(GO:0003713);RNA binding(GO:0003723);RNA helicase activity(GO:0003724);ATP-dependent RNA helicase activity(GO:0004004);helicase activity(GO:0004386);protein binding(GO:0005515);calmodulin binding(GO:0005516);ATP binding(GO:0005524);hydrolase activity(GO:001…	negative regulation of transcription from RNA polymerase II promoter(GO:0000122);regulation of alternative mRNA splicing, via spliceosome(GO:0000381);in utero embryonic development(GO:0001701);transcription, DNA-templated(GO:0006351);regulation of transcription, DNA-templated(GO:0006355);mRNA processing(GO:0006397);circadian rhythm(GO:0007623);RNA splicing(GO:0008380);mRNA transcription(GO:000929…	nucleus(GO:0005634);nucleoplasm(GO:0005654);spliceosomal complex(GO:0005681);nucleolus(GO:0005730);membrane(GO:0016020);intracellular ribonucleoprotein complex(GO:0030529);extracellular exosome(GO:0070062);catalytic step 2 spliceosome(GO:0071013)		Mus musculus
MOUSE|MGI=MGI=98931|UniProtKB=P26040	P26040	Ezrin;Ezr;ortholog	EZRIN (PTHR23281:SF13)	actin family cytoskeletal protein(PC00085)	actin binding(GO:0003779);protein binding(GO:0005515);microtubule binding(GO:0008017);cytoskeletal protein binding(GO:0008092);protein domain specific binding(GO:0019904);protein complex binding(GO:0032403);protein kinase A catalytic subunit binding(GO:0034236);protein kinase A regulatory subunit binding(GO:0034237);S100 protein binding(GO:0044548);poly(A) RNA binding(GO:0044822);cell adhesion mo…	negative regulation of transcription from RNA polymerase II promoter(GO:0000122);intestinal D-glucose absorption(GO:0001951);sphingosine-1-phosphate signaling pathway(GO:0003376);regulation of cell shape(GO:0008360);positive regulation of gene expression(GO:0010628);protein kinase A signaling(GO:0010737);astral microtubule organization(GO:0030953);actin cytoskeleton reorganization(GO:0031532);rec…	ruffle(GO:0001726);immunological synapse(GO:0001772);uropod(GO:0001931);extracellular space(GO:0005615);intracellular(GO:0005622);nucleolus(GO:0005730);cytoplasm(GO:0005737);endosome(GO:0005768);cytosol(GO:0005829);cytoskeleton(GO:0005856);actin filament(GO:0005884);plasma membrane(GO:0005886);microvillus(GO:0005902);brush border(GO:0005903);focal adhesion(GO:0005925);actin cytoskeleton(GO:001562…		Mus musculus
MOUSE|MGI=MGI=1338798|UniProtKB=P50543	P50543	Protein S100-A11;S100a11;ortholog	PROTEIN S100-A11 (PTHR11639:SF60)	signaling molecule(PC00207);calmodulin(PC00060)	calcium ion binding(GO:0005509);metal ion binding(GO:0046872);calcium-dependent protein binding(GO:0048306)	regulation of cell proliferation(GO:0042127)	nucleus(GO:0005634);cytoplasm(GO:0005737)		Mus musculus
MOUSE|MGI=MGI=104871|UniProtKB=P62141	P62141	Serine/threonine-protein phosphatase PP1-beta catalytic subunit;Ppp1cb;ortholog	SERINE/THREONINE-PROTEIN PHOSPHATASE PP1-BETA CATALYTIC SUBUNIT (PTHR11668:SF282)	protein phosphatase(PC00181);protein phosphatase(PC00195);calcium-binding protein(PC00121)	phosphoprotein phosphatase activity(GO:0004721);protein serine/threonine phosphatase activity(GO:0004722);protein binding(GO:0005515);hydrolase activity(GO:0016787);phosphatase activity(GO:0016791);protein kinase binding(GO:0019901);metal ion binding(GO:0046872);myosin-light-chain-phosphatase activity(GO:0050115)	carbohydrate metabolic process(GO:0005975);glycogen metabolic process(GO:0005977);regulation of glycogen biosynthetic process(GO:0005979);regulation of glycogen catabolic process(GO:0005981);protein dephosphorylation(GO:0006470);cell cycle(GO:0007049);regulation of cell adhesion(GO:0030155);circadian regulation of gene expression(GO:0032922);regulation of circadian rhythm(GO:0042752);entrainment …	protein phosphatase type 1 complex(GO:0000164);nuclear chromosome, telomeric region(GO:0000784);nucleus(GO:0005634);cytoplasm(GO:0005737);focal adhesion(GO:0005925);glycogen granule(GO:0042587);extracellular exosome(GO:0070062);MLL5-L complex(GO:0070688);PTW/PP1 phosphatase complex(GO:0072357)		Mus musculus
MOUSE|MGI=MGI=109486|UniProtKB=Q61171	Q61171	Peroxiredoxin-2;Prdx2;ortholog	PEROXIREDOXIN-2 (PTHR10681:SF124)	peroxidase(PC00176)	peroxidase activity(GO:0004601);protein binding(GO:0005515);thioredoxin peroxidase activity(GO:0008379);selenium binding(GO:0008430);antioxidant activity(GO:0016209);oxidoreductase activity(GO:0016491);peroxiredoxin activity(GO:0051920)	activation of MAPK activity(GO:0000187);respiratory burst involved in inflammatory response(GO:0002536);response to oxidative stress(GO:0006979);regulation of hydrogen peroxide metabolic process(GO:0010310);removal of superoxide radicals(GO:0019430);positive regulation of blood coagulation(GO:0030194);negative regulation of lipopolysaccharide-mediated signaling pathway(GO:0031665);negative regula…	cytoplasm(GO:0005737);mitochondrion(GO:0005739);cytosol(GO:0005829);myelin sheath(GO:0043209);extracellular exosome(GO:0070062)		Mus musculus
MOUSE|MGI=MGI=99431|UniProtKB=P84078	P84078	ADP-ribosylation factor 1;Arf1;ortholog	ADP-RIBOSYLATION FACTOR 3 (PTHR11711:SF205)	small GTPase(PC00095)	nucleotide binding(GO:0000166);magnesium ion binding(GO:0000287);protein binding(GO:0005515);GTP binding(GO:0005525);GDP binding(GO:0019003);protein homodimerization activity(GO:0042803);poly(A) RNA binding(GO:0044822);phospholipase D activator activity(GO:1990583)	regulation of receptor internalization(GO:0002090);transport(GO:0006810);cellular copper ion homeostasis(GO:0006878);actin filament organization(GO:0007015);small GTPase mediated signal transduction(GO:0007264);protein transport(GO:0015031);vesicle-mediated transport(GO:0016192);regulation of Arp2/3 complex-mediated actin nucleation(GO:0034315);very-low-density lipoprotein particle assembly(GO:00…	Golgi membrane(GO:0000139);intracellular(GO:0005622);cytoplasm(GO:0005737);late endosome(GO:0005770);peroxisomal membrane(GO:0005778);Golgi apparatus(GO:0005794);trans-Golgi network(GO:0005802);cytosol(GO:0005829);plasma membrane(GO:0005886);focal adhesion(GO:0005925);endomembrane system(GO:0012505);membrane(GO:0016020);sarcomere(GO:0030017);cell junction(GO:0030054);COPI-coated vesicle(GO:003013…	Huntington disease->ADP-ribosylation factor;;Integrin signalling pathway->ADP ribosylation factor 1;;;	Mus musculus
MOUSE|MGI=MGI=97555|UniProtKB=P09411	P09411	Phosphoglycerate kinase 1;Pgk1;ortholog	PHOSPHOGLYCERATE KINASE 1 (PTHR11406:SF14)	carbohydrate kinase(PC00220);carbohydrate kinase(PC00137)	phosphoglycerate kinase activity(GO:0004618);ATP binding(GO:0005524);ADP binding(GO:0043531)	carbohydrate metabolic process(GO:0005975);gluconeogenesis(GO:0006094);glycolytic process(GO:0006096)	cytosol(GO:0005829);membrane(GO:0016020);membrane raft(GO:0045121);extracellular exosome(GO:0070062)	Glycolysis->Phosphoglycerate kinase;;	Mus musculus
MOUSE|MGI=MGI=2180167|UniProtKB=Q8K4Z3	Q8K4Z3	NAD(P)H-hydrate epimerase;Apoa1bp;ortholog	NAD(P)H-HYDRATE EPIMERASE (PTHR13232:SF11)		nucleotide binding(GO:0000166);isomerase activity(GO:0016853);protein homodimerization activity(GO:0042803);metal ion binding(GO:0046872);NADHX epimerase activity(GO:0052856);NADPHX epimerase activity(GO:0052857)	protein homotetramerization(GO:0051289)	extracellular region(GO:0005576);extracellular space(GO:0005615);nucleus(GO:0005634);nucleoplasm(GO:0005654);cytoplasm(GO:0005737);mitochondrion(GO:0005739);cytosol(GO:0005829);cilium(GO:0005929);intracellular membrane-bounded organelle(GO:0043231);cell body(GO:0044297);extracellular exosome(GO:0070062)		Mus musculus
MOUSE|MGI=MGI=97572|UniProtKB=P67778	P67778	Prohibitin;Phb;ortholog	PROHIBITIN (PTHR23222:SF0)		RNA polymerase II transcription factor activity, sequence-specific DNA binding(GO:0000981);complement component C3a binding(GO:0001850);complement component C3b binding(GO:0001851);protein C-terminus binding(GO:0008022);enzyme binding(GO:0019899);proteinase activated receptor binding(GO:0031871);histone deacetylase binding(GO:0042826);transcription regulatory region DNA binding(GO:0044212)	negative regulation of transcription from RNA polymerase II promoter(GO:0000122);osteoblast differentiation(GO:0001649);regulation of transcription, DNA-templated(GO:0006355);mitochondrion organization(GO:0007005);negative regulation of cell proliferation(GO:0008285);negative regulation of transcription by competitive promoter binding(GO:0010944);histone deacetylation(GO:0016575);negative regulat…	nucleus(GO:0005634);nucleoplasm(GO:0005654);cytoplasm(GO:0005737);mitochondrion(GO:0005739);mitochondrial inner membrane(GO:0005743);early endosome(GO:0005769);plasma membrane(GO:0005886);integral component of plasma membrane(GO:0005887);cell surface(GO:0009986);membrane(GO:0016020);mitochondrial crista(GO:0030061);extrinsic component of mitochondrial outer membrane(GO:0031315);myelin sheath(GO:0…		Mus musculus
MOUSE|MGI=MGI=108447|UniProtKB=O35381	O35381	Acidic leucine-rich nuclear phosphoprotein 32 family member A;Anp32a;ortholog	ACIDIC LEUCINE-RICH NUCLEAR PHOSPHOPROTEIN 32 FAMILY MEMBER A-RELATED (PTHR11375:SF1)	phosphatase inhibitor(PC00095)	integrin binding(GO:0005178);protein binding(GO:0005515);protein C-terminus binding(GO:0008022);cell adhesion molecule binding(GO:0050839)	transcription, DNA-templated(GO:0006351);regulation of transcription, DNA-templated(GO:0006355)	nucleus(GO:0005634);cytoplasm(GO:0005737);endoplasmic reticulum(GO:0005783);cytosol(GO:0005829);nuclear matrix(GO:0016363)		Mus musculus
MOUSE|MGI=MGI=101763|UniProtKB=P45591	P45591	Cofilin-2;Cfl2;ortholog	COFILIN-2 (PTHR11913:SF15)	non-motor actin binding protein(PC00085)	molecular_function(GO:0003674);actin binding(GO:0003779)	actin filament organization(GO:0007015);actin filament depolymerization(GO:0030042);positive regulation of actin filament depolymerization(GO:0030836);sarcomere organization(GO:0045214);muscle cell cellular homeostasis(GO:0046716)	extracellular space(GO:0005615);intracellular(GO:0005622);nucleus(GO:0005634);cytoplasm(GO:0005737);cytoskeleton(GO:0005856);actin cytoskeleton(GO:0015629);I band(GO:0031674);extracellular exosome(GO:0070062)	Cytoskeletal regulation by Rho GTPase->Cofilin;;	Mus musculus
MOUSE|MGI=MGI=1929266|UniProtKB=Q78PY7	Q78PY7	Staphylococcal nuclease domain-containing protein 1;Snd1;ortholog	STAPHYLOCOCCAL NUCLEASE DOMAIN-CONTAINING PROTEIN 1 (PTHR12302:SF5)	transcription cofactor(PC00218);nucleic acid binding(PC00217)	nucleic acid binding(GO:0003676);nuclease activity(GO:0004518);protein binding(GO:0005515);poly(A) RNA binding(GO:0044822)	osteoblast differentiation(GO:0001649);transcription, DNA-templated(GO:0006351);regulation of transcription, DNA-templated(GO:0006355);gene silencing by RNA(GO:0031047)	nucleus(GO:0005634);cytoplasm(GO:0005737);mitochondrion(GO:0005739);membrane(GO:0016020);RISC complex(GO:0016442);extracellular exosome(GO:0070062);dense body(GO:0097433)		Mus musculus
MOUSE|MGI=MGI=109130|UniProtKB=Q60864	Q60864	Stress-induced-phosphoprotein 1;Stip1;ortholog	STRESS-INDUCED-PHOSPHOPROTEIN 1 (PTHR22904:SF335)	chaperone(PC00072)	protein binding(GO:0005515);protein C-terminus binding(GO:0008022);Hsp70 protein binding(GO:0030544);poly(A) RNA binding(GO:0044822);chaperone binding(GO:0051087)		nucleus(GO:0005634);cytoplasm(GO:0005737);myelin sheath(GO:0043209);protein complex(GO:0043234)		Mus musculus
MOUSE|MGI=MGI=1336171|UniProtKB=Q9DAS9	Q9DAS9	Guanine nucleotide-binding protein G(I)/G(S)/G(O) subunit gamma-12;Gng12;ortholog	GUANINE NUCLEOTIDE-BINDING PROTEIN G(I)/G(S)/G(O) SUBUNIT GAMMA-12 (PTHR13809:SF9)	heterotrimeric G-protein(PC00095)	signal transducer activity(GO:0004871);PDZ domain binding(GO:0030165);phosphate ion binding(GO:0042301)	signal transduction(GO:0007165);G-protein coupled receptor signaling pathway(GO:0007186)	heterotrimeric G-protein complex(GO:0005834);actin filament(GO:0005884);plasma membrane(GO:0005886);membrane(GO:0016020);extracellular exosome(GO:0070062)	Heterotrimeric G-protein signaling pathway-Gq alpha and Go alpha mediated pathway->G-protein, gamma subunit;;Wnt signaling pathway->G-protein, gamma subunit;;Inflammation mediated by chemokine and cytokine signaling pathway->G protein, beta and gamma subunit;;Heterotrimeric G-protein signaling pathway-rod outer segment phototransduction->G protein gamma subunit;;Cortocotropin releasing factor rec…	Mus musculus
MOUSE|MGI=MGI=95713|UniProtKB=P23242	P23242	Gap junction alpha-1 protein;Gja1;ortholog	GAP JUNCTION ALPHA-1 PROTEIN (PTHR11984:SF33)	gap junction(PC00070)	signal transducer activity(GO:0004871);receptor binding(GO:0005102);gap junction channel activity(GO:0005243);protein binding(GO:0005515);ion transmembrane transporter activity(GO:0015075);SH3 domain binding(GO:0017124);protein domain specific binding(GO:0019904);transmembrane transporter activity(GO:0022857);PDZ domain binding(GO:0030165);beta-tubulin binding(GO:0048487);connexin binding(GO:0071…	osteoblast differentiation(GO:0001649);in utero embryonic development(GO:0001701);neuron migration(GO:0001764);negative regulation of endothelial cell proliferation(GO:0001937);heart looping(GO:0001947);epithelial cell maturation(GO:0002070);lens development in camera-type eye(GO:0002088);chronic inflammatory response(GO:0002544);positive regulation of glomerular filtration(GO:0003104);atrial ven…	cytoplasm(GO:0005737);mitochondrion(GO:0005739);mitochondrial outer membrane(GO:0005741);lysosome(GO:0005764);endosome(GO:0005768);early endosome(GO:0005769);late endosome(GO:0005770);multivesicular body(GO:0005771);endoplasmic reticulum(GO:0005783);Golgi apparatus(GO:0005794);cytosol(GO:0005829);intermediate filament(GO:0005882);plasma membrane(GO:0005886);cell-cell junction(GO:0005911);fascia a…		Mus musculus
MOUSE|MGI=MGI=97828|UniProtKB=Q8CI94	Q8CI94	Glycogen phosphorylase, brain form;Pygb;ortholog	GLYCOGEN PHOSPHORYLASE, BRAIN FORM (PTHR11468:SF1)	phosphorylase(PC00220)	catalytic activity(GO:0003824);phosphorylase activity(GO:0004645);drug binding(GO:0008144);glycogen phosphorylase activity(GO:0008184);transferase activity(GO:0016740);transferase activity, transferring glycosyl groups(GO:0016757);pyridoxal phosphate binding(GO:0030170);carbohydrate binding(GO:0030246);protein homodimerization activity(GO:0042803)	carbohydrate metabolic process(GO:0005975);glycogen metabolic process(GO:0005977);glycogen catabolic process(GO:0005980);metabolic process(GO:0008152)	cytoplasm(GO:0005737);membrane(GO:0016020);axon(GO:0030424);extracellular exosome(GO:0070062)	Heterotrimeric G-protein signaling pathway-Gi alpha and Gs alpha mediated pathway->Phosphorylase b;;Heterotrimeric G-protein signaling pathway-Gi alpha and Gs alpha mediated pathway->Phosphorylase a;;;	Mus musculus
MOUSE|MGI=MGI=1861461|UniProtKB=P43276	P43276	Histone H1.5;Hist1h1b;ortholog	HISTONE H1.5 (PTHR11467:SF24)	histone(PC00171)	DNA binding(GO:0003677);protein binding(GO:0005515)	nucleosome assembly(GO:0006334);muscle organ development(GO:0007517)	nucleosome(GO:0000786);nucleus(GO:0005634);chromosome(GO:0005694)		Mus musculus
MOUSE|MGI=MGI=2183447|UniProtKB=Q91ZJ5	Q91ZJ5	UTP--glucose-1-phosphate uridylyltransferase;Ugp2;ortholog	UTP--GLUCOSE-1-PHOSPHATE URIDYLYLTRANSFERASE (PTHR11952:SF2)		UTP:glucose-1-phosphate uridylyltransferase activity(GO:0003983);glucose binding(GO:0005536);transferase activity(GO:0016740);nucleotidyltransferase activity(GO:0016779);pyrimidine ribonucleotide binding(GO:0032557);identical protein binding(GO:0042802);metal ion binding(GO:0046872);uridylyltransferase activity(GO:0070569)	UDP-glucose metabolic process(GO:0006011);metabolic process(GO:0008152);glucose 1-phosphate metabolic process(GO:0019255)	nucleus(GO:0005634);cytoplasm(GO:0005737);extracellular exosome(GO:0070062)		Mus musculus
MOUSE|MGI=MGI=88110|UniProtKB=O55143	O55143	Sarcoplasmic/endoplasmic reticulum calcium ATPase 2;Atp2a2;ortholog	SARCOPLASMIC/ENDOPLASMIC RETICULUM CALCIUM ATPASE 2 (PTHR24093:SF234)	cation transporter(PC00227);ion channel(PC00068);hydrolase(PC00133)	nucleotide binding(GO:0000166);calcium-transporting ATPase activity(GO:0005388);calcium ion binding(GO:0005509);protein binding(GO:0005515);ATP binding(GO:0005524);protein C-terminus binding(GO:0008022);hydrolase activity(GO:0016787);enzyme binding(GO:0019899);lutropin-choriogonadotropic hormone receptor binding(GO:0031775);S100 protein binding(GO:0044548);metal ion binding(GO:0046872);calcium-tr…	regulation of the force of heart contraction(GO:0002026);transport(GO:0006810);ion transport(GO:0006811);calcium ion transport(GO:0006816);cellular calcium ion homeostasis(GO:0006874);regulation of muscle contraction(GO:0006937);ER-nucleus signaling pathway(GO:0006984);organelle organization(GO:0006996);regulation of cardiac muscle contraction by calcium ion signaling(GO:0010882);transition betwe…	intracellular(GO:0005622);cell(GO:0005623);cytoplasm(GO:0005737);endoplasmic reticulum(GO:0005783);endoplasmic reticulum membrane(GO:0005789);integral component of plasma membrane(GO:0005887);vesicle membrane(GO:0012506);intercalated disc(GO:0014704);longitudinal sarcoplasmic reticulum(GO:0014801);membrane(GO:0016020);integral component of membrane(GO:0016021);sarcoplasmic reticulum(GO:0016529);e…		Mus musculus
MOUSE|MGI=MGI=1921367|UniProtKB=Q99JY9	Q99JY9	Actin-related protein 3;Actr3;ortholog	ACTIN-RELATED PROTEIN 3 (PTHR11937:SF175)	actin and actin related protein(PC00085)	nucleotide binding(GO:0000166);actin binding(GO:0003779);structural constituent of cytoskeleton(GO:0005200);protein binding(GO:0005515);ATP binding(GO:0005524);actin filament binding(GO:0051015)	actin filament organization(GO:0007015);establishment or maintenance of cell polarity(GO:0007163);asymmetric cell division(GO:0008356);positive regulation of lamellipodium assembly(GO:0010592);meiotic chromosome movement towards spindle pole(GO:0016344);cell projection organization(GO:0030030);positive regulation of actin filament polymerization(GO:0030838);meiotic cytokinesis(GO:0033206);Arp2/3 …	Golgi membrane(GO:0000139);podosome(GO:0002102);cytoplasm(GO:0005737);cytoskeleton(GO:0005856);actin filament(GO:0005884);Arp2/3 protein complex(GO:0005885);brush border(GO:0005903);cell-cell junction(GO:0005911);focal adhesion(GO:0005925);membrane(GO:0016020);lamellipodium(GO:0030027);hemidesmosome(GO:0030056);cell leading edge(GO:0031252);cell projection(GO:0042995);excitatory synapse(GO:006007…		Mus musculus
MOUSE|MGI=MGI=1278328|UniProtKB=Q9Z2W0	Q9Z2W0	Aspartyl aminopeptidase;Dnpep;ortholog	ASPARTYL AMINOPEPTIDASE (PTHR28570:SF3)		aminopeptidase activity(GO:0004177);peptidase activity(GO:0008233);metallopeptidase activity(GO:0008237);zinc ion binding(GO:0008270);hydrolase activity(GO:0016787);metal ion binding(GO:0046872)	proteolysis(GO:0006508)	nucleus(GO:0005634);nucleoplasm(GO:0005654);cytoplasm(GO:0005737);blood microparticle(GO:0072562)		Mus musculus
MOUSE|MGI=MGI=98869|UniProtKB=P68369	P68369	Tubulin alpha-1A chain;Tuba1a;ortholog	TUBULIN ALPHA-1A CHAIN (PTHR11588:SF133)	tubulin(PC00085)	nucleotide binding(GO:0000166);GTPase activity(GO:0003924);structural constituent of cytoskeleton(GO:0005200);protein binding(GO:0005515);GTP binding(GO:0005525);protein domain specific binding(GO:0019904)	microtubule-based process(GO:0007017)	nucleus(GO:0005634);cytoplasm(GO:0005737);cytoskeleton(GO:0005856);microtubule(GO:0005874);cytoplasmic microtubule(GO:0005881);cytoplasmic ribonucleoprotein granule(GO:0036464);myelin sheath(GO:0043209);recycling endosome(GO:0055037);extracellular exosome(GO:0070062)	Gonadotropin releasing hormone receptor pathway->Tubulin;;	Mus musculus
MOUSE|MGI=MGI=95589|UniProtKB=P29391	P29391	Ferritin light chain 1;Ftl1;ortholog	FERRITIN LIGHT CHAIN (PTHR11431:SF47)	storage protein(PC00210)	iron ion binding(GO:0005506);identical protein binding(GO:0042802)		cytoplasm(GO:0005737);intracellular ferritin complex(GO:0008043);membrane(GO:0016020);extracellular exosome(GO:0070062)		Mus musculus
MOUSE|MGI=MGI=1924855|UniProtKB=Q3THW5	Q3THW5	Histone H2A.V;H2afv;ortholog	HISTONE H2A.V (PTHR23430:SF34)		DNA binding(GO:0003677);protein heterodimerization activity(GO:0046982)	chromatin silencing(GO:0006342)	nucleosome(GO:0000786);nuclear chromatin(GO:0000790);nucleus(GO:0005634);chromosome(GO:0005694);extracellular exosome(GO:0070062)		Mus musculus
MOUSE|MGI=MGI=1930780|UniProtKB=Q61879	Q61879	Myosin-10;Myh10;ortholog	MYOSIN-10 (PTHR13140:SF328)	G-protein modulator(PC00095);actin binding motor protein(PC00022);cell junction protein(PC00085)	microfilament motor activity(GO:0000146);nucleotide binding(GO:0000166);motor activity(GO:0003774);actin binding(GO:0003779);protein binding(GO:0005515);calmodulin binding(GO:0005516);ATP binding(GO:0005524);actin-dependent ATPase activity(GO:0030898);ADP binding(GO:0043531);actin filament binding(GO:0051015)	mitotic cytokinesis(GO:0000281);in utero embryonic development(GO:0001701);neuron migration(GO:0001764);plasma membrane repair(GO:0001778);cardiac septum development(GO:0003279);exocytosis(GO:0006887);substrate-dependent cell migration, cell extension(GO:0006930);nuclear migration(GO:0007097);cell adhesion(GO:0007155);axonogenesis(GO:0007409);axon guidance(GO:0007411);brain development(GO:0007420…	stress fiber(GO:0001725);nucleus(GO:0005634);cytoplasm(GO:0005737);mitochondrion(GO:0005739);spindle(GO:0005819);plasma membrane(GO:0005886);brush border(GO:0005903);cell cortex(GO:0005938);actin cytoskeleton(GO:0015629);myosin complex(GO:0016459);myosin II complex(GO:0016460);axon(GO:0030424);growth cone(GO:0030426);midbody(GO:0030496);neuromuscular junction(GO:0031594);cleavage furrow(GO:003215…	Inflammation mediated by chemokine and cytokine signaling pathway->Myosin;;Nicotinic acetylcholine receptor signaling pathway->Myosin;;Cytoskeletal regulation by Rho GTPase->Myosin light chain;;;;	Mus musculus
MOUSE|MGI=MGI=1098267|UniProtKB=Q60597	Q60597	2-oxoglutarate dehydrogenase, mitochondrial;Ogdh;ortholog	2-OXOGLUTARATE DEHYDROGENASE, MITOCHONDRIAL (PTHR23152:SF7)		oxoglutarate dehydrogenase (succinyl-transferring) activity(GO:0004591);oxidoreductase activity(GO:0016491);oxidoreductase activity, acting on the aldehyde or oxo group of donors, disulfide as acceptor(GO:0016624);thiamine pyrophosphate binding(GO:0030976);heat shock protein binding(GO:0031072);oxoglutarate dehydrogenase (NAD+) activity(GO:0034602);metal ion binding(GO:0046872);chaperone binding(…	glycolytic process(GO:0006096);tricarboxylic acid cycle(GO:0006099);2-oxoglutarate metabolic process(GO:0006103);succinyl-CoA metabolic process(GO:0006104);NADH metabolic process(GO:0006734);metabolic process(GO:0008152);oxidation-reduction process(GO:0055114)	mitochondrion(GO:0005739);oxoglutarate dehydrogenase complex(GO:0045252)	TCA cycle->alphaketoglutarate Dehydrogenase;;	Mus musculus
MOUSE|MGI=MGI=891963|UniProtKB=P68254	P68254	14-3-3 protein theta;Ywhaq;ortholog	14-3-3 PROTEIN THETA (PTHR18860:SF3)	chaperone(PC00072)	protein binding(GO:0005515);protein C-terminus binding(GO:0008022);protein domain specific binding(GO:0019904);ion channel binding(GO:0044325);protein N-terminus binding(GO:0047485);14-3-3 protein binding(GO:0071889)	protein targeting(GO:0006605);signal transduction(GO:0007165);small GTPase mediated signal transduction(GO:0007264);negative regulation of ion transmembrane transport(GO:0034766);negative regulation of transcription, DNA-templated(GO:0045892)	cytoplasm(GO:0005737);focal adhesion(GO:0005925);membrane(GO:0016020);protein complex(GO:0043234);extracellular exosome(GO:0070062)	EGF receptor signaling pathway->14-3-3;;FGF signaling pathway->14-3-3;;Parkinson disease->14-3-3;;;;	Mus musculus
MOUSE|MGI=MGI=95630|UniProtKB=P31650	P31650	Sodium- and chloride-dependent GABA transporter 3;Slc6a11;ortholog	SODIUM- AND CHLORIDE-DEPENDENT GABA TRANSPORTER 3 (PTHR11616:SF124)	cation transporter(PC00227)	neurotransmitter:sodium symporter activity(GO:0005328);gamma-aminobutyric acid:sodium symporter activity(GO:0005332);symporter activity(GO:0015293);neurotransmitter binding(GO:0042165)	transport(GO:0006810);neurotransmitter transport(GO:0006836);synaptic transmission(GO:0007268);gamma-aminobutyric acid transport(GO:0015812)	cytoplasm(GO:0005737);integral component of plasma membrane(GO:0005887);membrane(GO:0016020);integral component of membrane(GO:0016021);cell projection(GO:0042995);neuron projection(GO:0043005)		Mus musculus
MOUSE|MGI=MGI=95865|UniProtKB=P19157	P19157	Glutathione S-transferase P 1;Gstp1;ortholog	GLUTATHIONE S-TRANSFERASE P (PTHR11571:SF141)		glutathione transferase activity(GO:0004364);protein binding(GO:0005515);drug binding(GO:0008144);JUN kinase binding(GO:0008432);transferase activity(GO:0016740);kinase regulator activity(GO:0019207);protein kinase binding(GO:0019901);S-nitrosoglutathione binding(GO:0035730);dinitrosyl-iron complex binding(GO:0035731);glutathione binding(GO:0043295)	response to reactive oxygen species(GO:0000302);negative regulation of acute inflammatory response(GO:0002674);glutathione metabolic process(GO:0006749);metabolic process(GO:0008152);negative regulation of biosynthetic process(GO:0009890);negative regulation of interleukin-1 beta production(GO:0032691);negative regulation of tumor necrosis factor production(GO:0032720);regulation of stress-activa…	extracellular space(GO:0005615);intracellular(GO:0005622);nucleus(GO:0005634);cytoplasm(GO:0005737);mitochondrion(GO:0005739);cytosol(GO:0005829);plasma membrane(GO:0005886);vesicle(GO:0031982);protein complex(GO:0043234);extracellular exosome(GO:0070062);TRAF2-GSTP1 complex(GO:0097057)		Mus musculus
MOUSE|MGI=MGI=1914342|UniProtKB=Q9D964	Q9D964	Glycine amidinotransferase, mitochondrial;Gatm;ortholog	GLYCINE AMIDINOTRANSFERASE, MITOCHONDRIAL (PTHR10488:SF1)		amidinotransferase activity(GO:0015067);glycine amidinotransferase activity(GO:0015068);transferase activity(GO:0016740)	creatine biosynthetic process(GO:0006601);response to nutrient(GO:0007584);response to organic substance(GO:0010033);response to peptide hormone(GO:0043434);response to mercury ion(GO:0046689)	mitochondrion(GO:0005739);mitochondrial inner membrane(GO:0005743);mitochondrial intermembrane space(GO:0005758);membrane(GO:0016020);extracellular exosome(GO:0070062)		Mus musculus
MOUSE|MGI=MGI=106636|UniProtKB=Q06185	Q06185	ATP synthase subunit e, mitochondrial;Atp5i;ortholog	ATP SYNTHASE SUBUNIT E, MITOCHONDRIAL (PTHR12427:SF1)		hydrogen ion transmembrane transporter activity(GO:0015078)	ATP biosynthetic process(GO:0006754);transport(GO:0006810);ion transport(GO:0006811);ATP synthesis coupled proton transport(GO:0015986);proton transport(GO:0015992);ATP metabolic process(GO:0046034)	mitochondrial proton-transporting ATP synthase complex, coupling factor F(o)(GO:0000276);mitochondrion(GO:0005739);mitochondrial inner membrane(GO:0005743);mitochondrial proton-transporting ATP synthase complex(GO:0005753);membrane(GO:0016020);proton-transporting ATP synthase complex, coupling factor F(o)(GO:0045263)		Mus musculus
MOUSE|MGI=MGI=94865|UniProtKB=P31786	P31786	Acyl-CoA-binding protein;Dbi;ortholog	ACYL-COA-BINDING PROTEIN (PTHR23310:SF54)	transfer/carrier protein(PC00219);enzyme modulator(PC00095)	fatty-acyl-CoA binding(GO:0000062);lipid binding(GO:0008289);benzodiazepine receptor binding(GO:0030156);long-chain fatty acyl-CoA binding(GO:0036042);protein dimerization activity(GO:0046983)	behavioral fear response(GO:0001662);hair follicle development(GO:0001942);triglyceride metabolic process(GO:0006641);transport(GO:0006810);learning or memory(GO:0007611);glial cell proliferation(GO:0014009);lateral ventricle development(GO:0021670);negative regulation of fatty acid beta-oxidation(GO:0031999);regulation of synaptic transmission, GABAergic(GO:0032228);phosphatidylcholine acyl-chai…	extracellular space(GO:0005615);nucleus(GO:0005634);cytoplasm(GO:0005737);mitochondrion(GO:0005739);endoplasmic reticulum(GO:0005783);Golgi apparatus(GO:0005794);plasma membrane(GO:0005886);synaptic vesicle(GO:0008021);contractile fiber(GO:0043292);extracellular exosome(GO:0070062);perinuclear endoplasmic reticulum(GO:0097038)		Mus musculus
MOUSE|MGI=MGI=1353496|UniProtKB=P51881	P51881	ADP/ATP translocase 2;Slc25a5;ortholog	ADP/ATP TRANSLOCASE 2 (PTHR24089:SF361)	amino acid transporter(PC00227);mitochondrial carrier protein(PC00046);transfer/carrier protein(PC00158);ribosomal protein(PC00219);calmodulin(PC00171)	structural constituent of ribosome(GO:0003735);transporter activity(GO:0005215);ubiquitin protein ligase binding(GO:0031625);poly(A) RNA binding(GO:0044822)	translation(GO:0006412);transport(GO:0006810);chromosome segregation(GO:0007059);positive regulation of cell proliferation(GO:0008284);transmembrane transport(GO:0055085);negative regulation of mitochondrial outer membrane permeabilization involved in apoptotic signaling pathway(GO:1901029)	nucleus(GO:0005634);mitochondrion(GO:0005739);mitochondrial inner membrane(GO:0005743);membrane(GO:0016020);integral component of membrane(GO:0016021);mitochondrial nucleoid(GO:0042645);myelin sheath(GO:0043209);extracellular exosome(GO:0070062);MMXD complex(GO:0071817)		Mus musculus
MOUSE|MGI=MGI=108109|UniProtKB=P61982	P61982	14-3-3 protein gamma;Ywhag;ortholog	14-3-3 PROTEIN GAMMA (PTHR18860:SF22)	chaperone(PC00072)	protein kinase C binding(GO:0005080);insulin-like growth factor receptor binding(GO:0005159);protein binding(GO:0005515);protein domain specific binding(GO:0019904);receptor tyrosine kinase binding(GO:0030971);poly(A) RNA binding(GO:0044822)	protein targeting(GO:0006605);cellular response to insulin stimulus(GO:0032869);regulation of neuron differentiation(GO:0045664);regulation of synaptic plasticity(GO:0048167)	cytoplasm(GO:0005737);focal adhesion(GO:0005925);membrane(GO:0016020);membrane-bounded vesicle(GO:0031988);myelin sheath(GO:0043209);extracellular exosome(GO:0070062)	EGF receptor signaling pathway->14-3-3;;FGF signaling pathway->14-3-3;;Parkinson disease->14-3-3;;;;	Mus musculus
MOUSE|MGI=MGI=97178|UniProtKB=P27546	P27546	Microtubule-associated protein 4;Map4;ortholog	MICROTUBULE-ASSOCIATED PROTEIN 4 (PTHR11501:SF16)		protein binding(GO:0005515);microtubule binding(GO:0008017);tubulin binding(GO:0015631);poly(A) RNA binding(GO:0044822)	mitotic spindle organization(GO:0007052);neuron projection development(GO:0031175);microtubule sliding(GO:0051012);establishment of spindle orientation(GO:0051294);cell division(GO:0051301);negative regulation of nonmotile primary cilium assembly(GO:1902856)	cytoplasm(GO:0005737);cytoskeleton(GO:0005856);microtubule(GO:0005874);microtubule associated complex(GO:0005875);plasma membrane(GO:0005886);axoneme(GO:0005930);microtubule cytoskeleton(GO:0015630);neuron projection(GO:0043005);extracellular exosome(GO:0070062);mitotic spindle(GO:0072686);neuronal postsynaptic density(GO:0097481)		Mus musculus
MOUSE|MGI=MGI=95797|UniProtKB=P06745	P06745	Glucose-6-phosphate isomerase;Gpi;ortholog	GLUCOSE-6-PHOSPHATE ISOMERASE (PTHR11469:SF4)	isomerase(PC00135)	glucose-6-phosphate isomerase activity(GO:0004347);cytokine activity(GO:0005125);protein binding(GO:0005515);growth factor activity(GO:0008083);isomerase activity(GO:0016853);intramolecular transferase activity(GO:0016866);ubiquitin protein ligase binding(GO:0031625);monosaccharide binding(GO:0048029)	angiogenesis(GO:0001525);in utero embryonic development(GO:0001701);mesoderm formation(GO:0001707);carbohydrate metabolic process(GO:0005975);gluconeogenesis(GO:0006094);glycolytic process(GO:0006096);methylglyoxal biosynthetic process(GO:0019242);erythrocyte homeostasis(GO:0034101);glucose homeostasis(GO:0042593);negative regulation of cysteine-type endopeptidase activity involved in apoptotic p…	extracellular region(GO:0005576);extracellular space(GO:0005615);nucleoplasm(GO:0005654);cytoplasm(GO:0005737);cytosol(GO:0005829);plasma membrane(GO:0005886);membrane(GO:0016020);neuron projection(GO:0043005);myelin sheath(GO:0043209);ciliary membrane(GO:0060170);extracellular exosome(GO:0070062)	Pentose phosphate pathway->Glucose-P-Isomerase;;Glycolysis->Phosphoglucose isomerase;;;	Mus musculus
MOUSE|MGI=MGI=99425|UniProtKB=P46638	P46638	Ras-related protein Rab-11B;Rab11b;ortholog	RAS-RELATED PROTEIN RAB-11B (PTHR24073:SF335)		nucleotide binding(GO:0000166);GTPase activity(GO:0003924);protein binding(GO:0005515);GTP binding(GO:0005525);GDP binding(GO:0019003);myosin V binding(GO:0031489)	receptor recycling(GO:0001881);transport(GO:0006810);small GTPase mediated signal transduction(GO:0007264);protein transport(GO:0015031);melanosome transport(GO:0032402);transferrin transport(GO:0033572);insulin secretion involved in cellular response to glucose stimulus(GO:0035773);regulation of anion transport(GO:0044070);constitutive secretory pathway(GO:0045054);regulated exocytosis(GO:004505…	cytoplasm(GO:0005737);mitochondrion(GO:0005739);endosome(GO:0005768);microtubule organizing center(GO:0005815);plasma membrane(GO:0005886);synaptic vesicle(GO:0008021);membrane(GO:0016020);cytoplasmic, membrane-bounded vesicle(GO:0016023);aggresome(GO:0016235);cell junction(GO:0030054);cytoplasmic vesicle(GO:0031410);synapse(GO:0045202);phagocytic vesicle(GO:0045335);recycling endosome(GO:0055037…	PDGF signaling pathway->Ras;;	Mus musculus
MOUSE|MGI=MGI=97623|UniProtKB=P60202	P60202	Myelin proteolipid protein;Plp1;ortholog	MYELIN PROTEOLIPID PROTEIN (PTHR11683:SF11)	myelin protein(PC00211)	structural molecule activity(GO:0005198);protein binding(GO:0005515);structural constituent of myelin sheath(GO:0019911)	inflammatory response(GO:0006954);integrin-mediated signaling pathway(GO:0007229);axon ensheathment(GO:0008366);glial cell differentiation(GO:0010001);positive regulation of gene expression(GO:0010628);astrocyte development(GO:0014002);central nervous system myelination(GO:0022010);myelination(GO:0042552);long-chain fatty acid biosynthetic process(GO:0042759);cell maturation(GO:0048469);axon deve…	plasma membrane(GO:0005886);membrane(GO:0016020);integral component of membrane(GO:0016021);myelin sheath(GO:0043209)		Mus musculus
MOUSE|MGI=MGI=95760|UniProtKB=P28571	P28571	Sodium- and chloride-dependent glycine transporter 1;Slc6a9;ortholog	SODIUM- AND CHLORIDE-DEPENDENT GLYCINE TRANSPORTER 1 (PTHR11616:SF161)	cation transporter(PC00227)	sodium:amino acid symporter activity(GO:0005283);neurotransmitter:sodium symporter activity(GO:0005328);glycine transmembrane transporter activity(GO:0015187);symporter activity(GO:0015293);glycine:sodium symporter activity(GO:0015375)	transport(GO:0006810);neurotransmitter transport(GO:0006836);amino acid transport(GO:0006865);glycine transport(GO:0015816);glycine import(GO:0036233);glycine secretion, neurotransmission(GO:0061537)	plasma membrane(GO:0005886);integral component of plasma membrane(GO:0005887);membrane(GO:0016020);integral component of membrane(GO:0016021)		Mus musculus
MOUSE|MGI=MGI=106181|UniProtKB=Q7TPV4	Q7TPV4	Myb-binding protein 1A;Mybbp1a;ortholog	MYB-BINDING PROTEIN 1A (PTHR13213:SF2)	transcription factor(PC00218);DNA-directed DNA polymerase(PC00171)	core promoter binding(GO:0001047);DNA binding(GO:0003677);transcription corepressor activity(GO:0003714);DNA-directed DNA polymerase activity(GO:0003887);protein binding(GO:0005515);transcription factor binding(GO:0008134);zinc ion binding(GO:0008270);sequence-specific DNA binding(GO:0043565);poly(A) RNA binding(GO:0044822)	osteoblast differentiation(GO:0001649);transcription, DNA-templated(GO:0006351);regulation of transcription, DNA-templated(GO:0006355);nucleocytoplasmic transport(GO:0006913);respiratory electron transport chain(GO:0022904);circadian regulation of gene expression(GO:0032922);cellular response to glucose starvation(GO:0042149);negative regulation of transcription, DNA-templated(GO:0045892);rhythmi…	nucleus(GO:0005634);nucleolus(GO:0005730);cytoplasm(GO:0005737);membrane(GO:0016020);NLS-dependent protein nuclear import complex(GO:0042564);intracellular membrane-bounded organelle(GO:0043231)		Mus musculus
MOUSE|MGI=MGI=2385656|UniProtKB=Q99PU5	Q99PU5	Long-chain-fatty-acid--CoA ligase ACSBG1;Acsbg1;ortholog	LONG-CHAIN-FATTY-ACID--COA LIGASE ACSBG1 (PTHR24096:SF184)	ligase(PC00142)	nucleotide binding(GO:0000166);catalytic activity(GO:0003824);long-chain fatty acid-CoA ligase activity(GO:0004467);ATP binding(GO:0005524);ligase activity(GO:0016874);very long-chain fatty acid-CoA ligase activity(GO:0031957)	very long-chain fatty acid metabolic process(GO:0000038);long-chain fatty acid metabolic process(GO:0001676);lipid metabolic process(GO:0006629);fatty acid metabolic process(GO:0006631);metabolic process(GO:0008152);response to glucocorticoid(GO:0051384)	cytoplasm(GO:0005737);cytoplasmic vesicle(GO:0031410);intracellular membrane-bounded organelle(GO:0043231)		Mus musculus
MOUSE|MGI=MGI=99914|UniProtKB=P02468	P02468	Laminin subunit gamma-1;Lamc1;ortholog	LAMININ SUBUNIT GAMMA-1 (PTHR10574:SF270)	receptor(PC00197);extracellular matrix linker protein(PC00102)	extracellular matrix structural constituent(GO:0005201);protein binding(GO:0005515);glycosphingolipid binding(GO:0043208)	protein complex assembly(GO:0006461);cell adhesion(GO:0007155);cell migration(GO:0016477);extracellular matrix disassembly(GO:0022617);neuron projection development(GO:0031175);hemidesmosome assembly(GO:0031581);substrate adhesion-dependent cell spreading(GO:0034446)	extracellular region(GO:0005576);proteinaceous extracellular matrix(GO:0005578);basement membrane(GO:0005604);basal lamina(GO:0005605);laminin-1 complex(GO:0005606);extracellular matrix(GO:0031012);laminin-10 complex(GO:0043259);extracellular exosome(GO:0070062)	Integrin signalling pathway->Laminin;;	Mus musculus
MOUSE|MGI=MGI=1914290|UniProtKB=Q501J6	Q501J6	Probable ATP-dependent RNA helicase DDX17;Ddx17;ortholog	ATP-DEPENDENT RNA HELICASE DDX17-RELATED (PTHR24031:SF253)	RNA helicase(PC00171);helicase(PC00031)	nucleotide binding(GO:0000166);nucleic acid binding(GO:0003676);transcription coactivator activity(GO:0003713);RNA binding(GO:0003723);ATP-dependent RNA helicase activity(GO:0004004);helicase activity(GO:0004386);protein binding(GO:0005515);ATP binding(GO:0005524);hydrolase activity(GO:0016787);estrogen receptor binding(GO:0030331);poly(A) RNA binding(GO:0044822)	transcription, DNA-templated(GO:0006351);regulation of transcription, DNA-templated(GO:0006355);post-embryonic development(GO:0009791);RNA secondary structure unwinding(GO:0010501);positive regulation of intracellular estrogen receptor signaling pathway(GO:0033148);positive regulation of transcription, DNA-templated(GO:0045893);positive regulation of transcription from RNA polymerase II promoter(…	nucleus(GO:0005634);nucleoplasm(GO:0005654);membrane(GO:0016020)		Mus musculus
MOUSE|MGI=MGI=1914404|UniProtKB=Q80WJ7	Q80WJ7	Protein LYRIC;Mtdh;ortholog	PROTEIN LYRIC (PTHR23251:SF0)		RNA polymerase II transcription factor binding(GO:0001085);transcription coactivator activity(GO:0003713);double-stranded RNA binding(GO:0003725);protein binding(GO:0005515);poly(A) RNA binding(GO:0044822);NF-kappaB binding(GO:0051059)	negative regulation of transcription from RNA polymerase II promoter(GO:0000122);positive regulation of autophagy(GO:0010508);lipopolysaccharide-mediated signaling pathway(GO:0031663);negative regulation of apoptotic process(GO:0043066);positive regulation of I-kappaB kinase/NF-kappaB signaling(GO:0043123);positive regulation of angiogenesis(GO:0045766);positive regulation of NF-kappaB transcript…	nucleus(GO:0005634);nucleolus(GO:0005730);cytoplasm(GO:0005737);endoplasmic reticulum(GO:0005783);endoplasmic reticulum membrane(GO:0005789);bicellular tight junction(GO:0005923);membrane(GO:0016020);integral component of membrane(GO:0016021);apical plasma membrane(GO:0016324);nuclear body(GO:0016604);cell junction(GO:0030054);intercellular canaliculus(GO:0046581);perinuclear region of cytoplasm(…		Mus musculus
MOUSE|MGI=MGI=107793|UniProtKB=P97427	P97427	Dihydropyrimidinase-related protein 1;Crmp1;ortholog	DIHYDROPYRIMIDINASE-RELATED PROTEIN 1 (PTHR11647:SF54)	hydrolase(PC00121)	hydrolase activity(GO:0016787);hydrolase activity, acting on carbon-nitrogen (but not peptide) bonds(GO:0016810);filamin binding(GO:0031005);phosphoprotein binding(GO:0051219)	microtubule cytoskeleton organization(GO:0000226);nervous system development(GO:0007399);axon guidance(GO:0007411);negative regulation of neuron projection development(GO:0010977);negative regulation of actin filament binding(GO:1904530)	cytoplasm(GO:0005737);cytoskeleton(GO:0005856);dendrite(GO:0030425);neuronal cell body(GO:0043025)	Axon guidance mediated by semaphorins->Collapsin response mediator protein;;	Mus musculus
MOUSE|MGI=MGI=87929|UniProtKB=P28474	P28474	Alcohol dehydrogenase class-3;Adh5;ortholog	ALCOHOL DEHYDROGENASE CLASS-3 (PTHR11695:SF606)	dehydrogenase(PC00176);reductase(PC00092)	C-3 sterol dehydrogenase (C-4 sterol decarboxylase) activity(GO:0000252);alcohol dehydrogenase (NAD) activity(GO:0004022);aldo-keto reductase (NADP) activity(GO:0004033);isocitrate dehydrogenase activity(GO:0004448);mevaldate reductase activity(GO:0004495);fatty acid binding(GO:0005504);zinc ion binding(GO:0008270);gluconate dehydrogenase activity(GO:0008875);steroid dehydrogenase activity(GO:001…	retinoid metabolic process(GO:0001523);respiratory system process(GO:0003016);ethanol catabolic process(GO:0006068);ethanol oxidation(GO:0006069);peptidyl-cysteine S-nitrosylation(GO:0018119);response to lipopolysaccharide(GO:0032496);positive regulation of blood pressure(GO:0045777);formaldehyde catabolic process(GO:0046294);response to nitrosative stress(GO:0051409);response to redox state(GO:0…	nucleus(GO:0005634);cytoplasm(GO:0005737);mitochondrion(GO:0005739);extracellular exosome(GO:0070062)		Mus musculus
MOUSE|MGI=MGI=96748|UniProtKB=P17047	P17047	Lysosome-associated membrane glycoprotein 2;Lamp2;ortholog	LYSOSOME-ASSOCIATED MEMBRANE GLYCOPROTEIN 2 (PTHR11506:SF6)	membrane trafficking regulatory protein(PC00150)	enzyme binding(GO:0019899);protein domain specific binding(GO:0019904)	regulation of protein stability(GO:0031647);muscle cell cellular homeostasis(GO:0046716);protein stabilization(GO:0050821);chaperone-mediated autophagy(GO:0061684);protein targeting to lysosome involved in chaperone-mediated autophagy(GO:0061740)	extracellular space(GO:0005615);lysosome(GO:0005764);lysosomal membrane(GO:0005765);endosome(GO:0005768);late endosome(GO:0005770);plasma membrane(GO:0005886);membrane(GO:0016020);integral component of membrane(GO:0016021);phagocytic vesicle membrane(GO:0030670);platelet dense granule membrane(GO:0031088);late endosome membrane(GO:0031902);membrane raft(GO:0045121);chaperone-mediated autophagy tr…		Mus musculus
MOUSE|MGI=MGI=104680|UniProtKB=Q64433	Q64433	10 kDa heat shock protein, mitochondrial;Hspe1;ortholog	10 KDA HEAT SHOCK PROTEIN, MITOCHONDRIAL (PTHR10772:SF15)	chaperonin(PC00072)	ATP binding(GO:0005524);poly(A) RNA binding(GO:0044822);metal ion binding(GO:0046872);unfolded protein binding(GO:0051082);chaperone binding(GO:0051087)	osteoblast differentiation(GO:0001649);protein folding(GO:0006457);response to unfolded protein(GO:0006986);chaperone mediated protein folding requiring cofactor(GO:0051085)	cytoplasm(GO:0005737);mitochondrion(GO:0005739);mitochondrial matrix(GO:0005759);membrane(GO:0016020);extracellular exosome(GO:0070062)		Mus musculus
MOUSE|MGI=MGI=95753|UniProtKB=P26443	P26443	Glutamate dehydrogenase 1, mitochondrial;Glud1;ortholog	GLUTAMATE DEHYDROGENASE 1, MITOCHONDRIAL (PTHR11606:SF13)	dehydrogenase(PC00176)	nucleotide binding(GO:0000166);glutamate dehydrogenase (NAD+) activity(GO:0004352);glutamate dehydrogenase [NAD(P)+] activity(GO:0004353);protein binding(GO:0005515);ATP binding(GO:0005524);GTP binding(GO:0005525);oxidoreductase activity(GO:0016491);enzyme binding(GO:0019899);ADP binding(GO:0043531);NAD+ binding(GO:0070403);leucine binding(GO:0070728)	cellular amino acid metabolic process(GO:0006520);glutamate biosynthetic process(GO:0006537);glutamate catabolic process(GO:0006538);glutamine metabolic process(GO:0006541);response to aluminum ion(GO:0010044);positive regulation of insulin secretion(GO:0032024);oxidation-reduction process(GO:0055114);tricarboxylic acid metabolic process(GO:0072350)	cytoplasm(GO:0005737);mitochondrion(GO:0005739);mitochondrial inner membrane(GO:0005743);mitochondrial matrix(GO:0005759)	Glutamine glutamate conversion->Glutamate Dehydrogenase;;	Mus musculus
MOUSE|MGI=MGI=1926080|UniProtKB=Q8BH59	Q8BH59	Calcium-binding mitochondrial carrier protein Aralar1;Slc25a12;ortholog	CALCIUM-BINDING MITOCHONDRIAL CARRIER PROTEIN ARALAR1 (PTHR24089:SF204)	amino acid transporter(PC00227);mitochondrial carrier protein(PC00046);transfer/carrier protein(PC00158);ribosomal protein(PC00219);calmodulin(PC00171)	structural constituent of ribosome(GO:0003735);L-glutamate transmembrane transporter activity(GO:0005313);calcium ion binding(GO:0005509);L-aspartate transmembrane transporter activity(GO:0015183);metal ion binding(GO:0046872)	translation(GO:0006412);transport(GO:0006810);aspartate transport(GO:0015810);L-glutamate transport(GO:0015813);malate-aspartate shuttle(GO:0043490);response to calcium ion(GO:0051592);transmembrane transport(GO:0055085);L-glutamate transmembrane transport(GO:0089711);L-aspartate transmembrane transport(GO:0089712)	mitochondrion(GO:0005739);mitochondrial inner membrane(GO:0005743);membrane(GO:0016020);integral component of membrane(GO:0016021);myelin sheath(GO:0043209)		Mus musculus
MOUSE|MGI=MGI=88271|UniProtKB=P24270	P24270	Catalase;Cat;ortholog	CATALASE (PTHR11465:SF9)	peroxidase(PC00176)	aminoacylase activity(GO:0004046);catalase activity(GO:0004096);peroxidase activity(GO:0004601);receptor binding(GO:0005102);antioxidant activity(GO:0016209);oxidoreductase activity(GO:0016491);oxidoreductase activity, acting on peroxide as acceptor(GO:0016684);enzyme binding(GO:0019899);heme binding(GO:0020037);protein homodimerization activity(GO:0042803);metal ion binding(GO:0046872);NADP bind…	response to reactive oxygen species(GO:0000302);osteoblast differentiation(GO:0001649);ureteric bud development(GO:0001657);response to hypoxia(GO:0001666);kidney development(GO:0001822);triglyceride metabolic process(GO:0006641);response to oxidative stress(GO:0006979);cholesterol metabolic process(GO:0008203);aerobic respiration(GO:0009060);UV protection(GO:0009650);positive regulation of phosp…	extracellular space(GO:0005615);mitochondrion(GO:0005739);mitochondrial intermembrane space(GO:0005758);lysosome(GO:0005764);peroxisome(GO:0005777);peroxisomal membrane(GO:0005778);endoplasmic reticulum(GO:0005783);Golgi apparatus(GO:0005794);cytosol(GO:0005829);plasma membrane(GO:0005886);focal adhesion(GO:0005925);membrane(GO:0016020);intracellular membrane-bounded organelle(GO:0043231);extrace…		Mus musculus
MOUSE|MGI=MGI=96745|UniProtKB=P11438	P11438	Lysosome-associated membrane glycoprotein 1;Lamp1;ortholog	LYSOSOME-ASSOCIATED MEMBRANE GLYCOPROTEIN 1 (PTHR11506:SF27)	membrane trafficking regulatory protein(PC00150)	protein binding(GO:0005515);enzyme binding(GO:0019899);protein domain specific binding(GO:0019904)	spermatogenesis(GO:0007283);granzyme-mediated apoptotic signaling pathway(GO:0008626);positive regulation of natural killer cell degranulation(GO:0043323);positive regulation of natural killer cell mediated cytotoxicity(GO:0045954);autophagic cell death(GO:0048102);protein stabilization(GO:0050821);establishment of protein localization to organelle(GO:0072594);Golgi to lysosome transport(GO:00901…	cytoplasm(GO:0005737);lysosome(GO:0005764);endosome(GO:0005768);late endosome(GO:0005770);multivesicular body(GO:0005771);vacuole(GO:0005773);cytosol(GO:0005829);plasma membrane(GO:0005886);synaptic vesicle(GO:0008021);external side of plasma membrane(GO:0009897);cell surface(GO:0009986);membrane(GO:0016020);integral component of membrane(GO:0016021);dendrite(GO:0030425);cytoplasmic vesicle(GO:00…		Mus musculus
MOUSE|MGI=MGI=88105|UniProtKB=Q8VDN2	Q8VDN2	Sodium/potassium-transporting ATPase subunit alpha-1;Atp1a1;ortholog	SODIUM/POTASSIUM-TRANSPORTING ATPASE SUBUNIT ALPHA-1 (PTHR24093:SF303)	cation transporter(PC00227);ion channel(PC00068);hydrolase(PC00133)	nucleotide binding(GO:0000166);sodium:potassium-exchanging ATPase activity(GO:0005391);protein binding(GO:0005515);ATP binding(GO:0005524);hydrolase activity(GO:0016787);phosphatase activity(GO:0016791);protein kinase binding(GO:0019901);protein domain specific binding(GO:0019904);ankyrin binding(GO:0030506);potassium ion binding(GO:0030955);sodium ion binding(GO:0031402);ADP binding(GO:0043531);…	regulation of the force of heart contraction(GO:0002026);regulation of sodium ion transport(GO:0002028);transport(GO:0006810);ion transport(GO:0006811);potassium ion transport(GO:0006813);sodium ion transport(GO:0006814);cellular sodium ion homeostasis(GO:0006883);regulation of blood pressure(GO:0008217);potassium ion import(GO:0010107);establishment or maintenance of transmembrane electrochemica…	endosome(GO:0005768);endoplasmic reticulum(GO:0005783);Golgi apparatus(GO:0005794);plasma membrane(GO:0005886);integral component of plasma membrane(GO:0005887);sodium:potassium-exchanging ATPase complex(GO:0005890);caveola(GO:0005901);intercalated disc(GO:0014704);membrane(GO:0016020);integral component of membrane(GO:0016021);basolateral plasma membrane(GO:0016323);apical plasma membrane(GO:001…		Mus musculus
MOUSE|MGI=MGI=2145316|UniProtKB=Q91W90	Q91W90	Thioredoxin domain-containing protein 5;Txndc5;ortholog	THIOREDOXIN DOMAIN-CONTAINING PROTEIN 5 (PTHR18929:SF43)		protein disulfide isomerase activity(GO:0003756);isomerase activity(GO:0016853)	protein folding(GO:0006457);response to endoplasmic reticulum stress(GO:0034976);apoptotic cell clearance(GO:0043277);cell redox homeostasis(GO:0045454)	endoplasmic reticulum(GO:0005783);endoplasmic reticulum lumen(GO:0005788);extracellular exosome(GO:0070062)		Mus musculus
MOUSE|MGI=MGI=96699|UniProtKB=Q3TTY5	Q3TTY5	Keratin, type II cytoskeletal 2 epidermal;Krt2;ortholog	KERATIN, TYPE II CYTOSKELETAL 2 EPIDERMAL (PTHR23239:SF134)	structural protein(PC00211);intermediate filament(PC00085)	structural molecule activity(GO:0005198);cytoskeletal protein binding(GO:0008092)	keratinocyte development(GO:0003334);epidermis development(GO:0008544);intermediate filament organization(GO:0045109)	intermediate filament(GO:0005882);keratin filament(GO:0045095)		Mus musculus
MOUSE|MGI=MGI=1913607|UniProtKB=Q78XF5	Q78XF5	Oligosaccharyltransferase complex subunit OSTC;Ostc;ortholog	OLIGOSACCHARYLTRANSFERASE COMPLEX SUBUNIT OSTC (PTHR13160:SF4)		molecular_function(GO:0003674)	biological_process(GO:0008150)	oligosaccharyltransferase complex(GO:0008250);membrane(GO:0016020);integral component of membrane(GO:0016021)		Mus musculus
MOUSE|MGI=MGI=97503|UniProtKB=P17918	P17918	Proliferating cell nuclear antigen;Pcna;ortholog	PROLIFERATING CELL NUCLEAR ANTIGEN (PTHR11352:SF0)	DNA polymerase processivity factor(PC00171)	purine-specific mismatch base pair DNA N-glycosylase activity(GO:0000701);DNA binding(GO:0003677);chromatin binding(GO:0003682);damaged DNA binding(GO:0003684);protein binding(GO:0005515);transcription factor binding(GO:0008134);enzyme binding(GO:0019899);estrogen receptor binding(GO:0030331);DNA polymerase processivity factor activity(GO:0030337);receptor tyrosine kinase binding(GO:0030971);dinu…	negative regulation of transcription from RNA polymerase II promoter(GO:0000122);DNA replication(GO:0006260);leading strand elongation(GO:0006272);regulation of DNA replication(GO:0006275);DNA repair(GO:0006281);base-excision repair, gap-filling(GO:0006287);mismatch repair(GO:0006298);cellular response to DNA damage stimulus(GO:0006974);translesion synthesis(GO:0019985);replication fork processin…	cyclin-dependent protein kinase holoenzyme complex(GO:0000307);nuclear chromosome, telomeric region(GO:0000784);intracellular(GO:0005622);cell(GO:0005623);nucleus(GO:0005634);nuclear lamina(GO:0005652);nucleoplasm(GO:0005654);replication fork(GO:0005657);cytoplasm(GO:0005737);centrosome(GO:0005813);nuclear replication fork(GO:0043596);PCNA complex(GO:0043626);extracellular exosome(GO:0070062);PCN…	DNA replication->PCNA;;	Mus musculus
MOUSE|MGI=MGI=96413|UniProtKB=O88844	O88844	Isocitrate dehydrogenase [NADP] cytoplasmic;Idh1;ortholog	ISOCITRATE DEHYDROGENASE [NADP] CYTOPLASMIC (PTHR11822:SF7)		magnesium ion binding(GO:0000287);isocitrate dehydrogenase activity(GO:0004448);isocitrate dehydrogenase (NADP+) activity(GO:0004450);receptor binding(GO:0005102);oxidoreductase activity(GO:0016491);oxidoreductase activity, acting on the CH-OH group of donors, NAD or NADP as acceptor(GO:0016616);protein homodimerization activity(GO:0042803);metal ion binding(GO:0046872);NADP binding(GO:0050661);N…	glyoxylate cycle(GO:0006097);tricarboxylic acid cycle(GO:0006099);isocitrate metabolic process(GO:0006102);2-oxoglutarate metabolic process(GO:0006103);glutathione metabolic process(GO:0006749);response to oxidative stress(GO:0006979);response to organic cyclic compound(GO:0014070);response to steroid hormone(GO:0048545);oxidation-reduction process(GO:0055114);regulation of phospholipid catabolic…	cytoplasm(GO:0005737);mitochondrion(GO:0005739);peroxisome(GO:0005777);cytosol(GO:0005829);extracellular exosome(GO:0070062)		Mus musculus
MOUSE|MGI=MGI=893586|UniProtKB=Q9D0T1	Q9D0T1	NHP2-like protein 1;Nhp2l1;ortholog	NHP2-LIKE PROTEIN 1 (PTHR23105:SF38)	ribosomal protein(PC00171)	snoRNA binding(GO:0030515);U4 snRNA binding(GO:0030621);U4atac snRNA binding(GO:0030622);U3 snoRNA binding(GO:0034511);box C/D snoRNA binding(GO:0034512);poly(A) RNA binding(GO:0044822);ATPase binding(GO:0051117)	single fertilization(GO:0007338)	plasma membrane(GO:0005886);box C/D snoRNP complex(GO:0031428);protein complex(GO:0043234)		Mus musculus
MOUSE|MGI=MGI=1922867|UniProtKB=P62852	P62852	40S ribosomal protein S25;Rps25;ortholog	40S RIBOSOMAL PROTEIN S25 (PTHR12850:SF11)		structural constituent of ribosome(GO:0003735);poly(A) RNA binding(GO:0044822)	ribosomal small subunit assembly(GO:0000028)	nucleus(GO:0005634);nucleolus(GO:0005730);cytoplasm(GO:0005737);ribosome(GO:0005840);polysome(GO:0005844);small ribosomal subunit(GO:0015935);cytosolic small ribosomal subunit(GO:0022627);intracellular ribonucleoprotein complex(GO:0030529);extracellular exosome(GO:0070062)		Mus musculus
MOUSE|MGI=MGI=1353472|UniProtKB=P12970	P12970	60S ribosomal protein L7a;Rpl7a;ortholog	60S RIBOSOMAL PROTEIN L7A-RELATED (PTHR23105:SF33)	ribosomal protein(PC00171)	protein binding(GO:0005515);poly(A) RNA binding(GO:0044822)	ribosome biogenesis(GO:0042254)	nucleus(GO:0005634);nucleolus(GO:0005730);cytoplasm(GO:0005737);ribosome(GO:0005840);focal adhesion(GO:0005925);membrane(GO:0016020);cytosolic large ribosomal subunit(GO:0022625);intracellular ribonucleoprotein complex(GO:0030529);polysomal ribosome(GO:0042788);extracellular exosome(GO:0070062)		Mus musculus
MOUSE|MGI=MGI=95541|UniProtKB=P26883	P26883	Peptidyl-prolyl cis-trans isomerase FKBP1A;Fkbp1a;ortholog	PEPTIDYL-PROLYL CIS-TRANS ISOMERASE FKBP1A (PTHR10516:SF301)	isomerase(PC00135);chaperone(PC00072);calcium-binding protein(PC00060)	peptidyl-prolyl cis-trans isomerase activity(GO:0003755);signal transducer activity(GO:0004871);transforming growth factor beta receptor binding(GO:0005160);protein binding(GO:0005515);FK506 binding(GO:0005528);drug binding(GO:0008144);isomerase activity(GO:0016853);enzyme binding(GO:0019899);Hsp70 protein binding(GO:0030544);type I transforming growth factor beta receptor binding(GO:0034713);pro…	protein peptidyl-prolyl isomerization(GO:0000413);negative regulation of protein phosphorylation(GO:0001933);heart morphogenesis(GO:0003007);protein folding(GO:0006457);muscle contraction(GO:0006936);SMAD protein complex assembly(GO:0007183);cytokine-mediated signaling pathway(GO:0019221);response to caffeine(GO:0031000);positive regulation of protein ubiquitination(GO:0031398);positive regulatio…	cytoplasm(GO:0005737);cytosol(GO:0005829);membrane(GO:0016020);Z disc(GO:0030018);extracellular matrix(GO:0031012);sarcoplasmic reticulum membrane(GO:0033017);intracellular membrane-bounded organelle(GO:0043231);axon terminus(GO:0043679);extracellular exosome(GO:0070062)	TGF-beta signaling pathway->FK506 binding protein 12KDa;;	Mus musculus
MOUSE|MGI=MGI=104811|UniProtKB=P11031	P11031	Activated RNA polymerase II transcriptional coactivator p15;Sub1;ortholog	ACTIVATED RNA POLYMERASE II TRANSCRIPTIONAL COACTIVATOR P15 (PTHR13215:SF7)		transcriptional activator activity, RNA polymerase II distal enhancer sequence-specific binding(GO:0001205);DNA binding(GO:0003677);single-stranded DNA binding(GO:0003697);transcription coactivator activity(GO:0003713);poly(A) RNA binding(GO:0044822)	transcription, DNA-templated(GO:0006351);regulation of transcription, DNA-templated(GO:0006355);regulation of transcription from RNA polymerase II promoter(GO:0006357);SMAD protein signal transduction(GO:0060395)	nucleus(GO:0005634);transcription factor complex(GO:0005667);nucleolus(GO:0005730);extracellular exosome(GO:0070062)		Mus musculus
MOUSE|MGI=MGI=107183|UniProtKB=P42932	P42932	T-complex protein 1 subunit theta;Cct8;ortholog	T-COMPLEX PROTEIN 1 SUBUNIT THETA (PTHR11353:SF78)	chaperonin(PC00072)	nucleotide binding(GO:0000166);protein binding(GO:0005515);ATP binding(GO:0005524);unfolded protein binding(GO:0051082)	protein folding(GO:0006457);binding of sperm to zona pellucida(GO:0007339);positive regulation of telomere maintenance via telomerase(GO:0032212);pore complex assembly(GO:0046931);protein stabilization(GO:0050821);toxin transport(GO:1901998);positive regulation of establishment of protein localization to telomere(GO:1904851);positive regulation of protein localization to Cajal body(GO:1904871);po…	zona pellucida receptor complex(GO:0002199);nucleoplasm(GO:0005654);cytoplasm(GO:0005737);centrosome(GO:0005813);cytosol(GO:0005829);chaperonin-containing T-complex(GO:0005832);cytoskeleton(GO:0005856);microtubule(GO:0005874);cilium(GO:0005929);cell projection(GO:0042995);cell body(GO:0044297);intermediate filament cytoskeleton(GO:0045111);extracellular exosome(GO:0070062)		Mus musculus
MOUSE|MGI=MGI=1919161|UniProtKB=Q80XN0	Q80XN0	D-beta-hydroxybutyrate dehydrogenase, mitochondrial;Bdh1;ortholog	D-BETA-HYDROXYBUTYRATE DEHYDROGENASE, MITOCHONDRIAL (PTHR24322:SF531)	dehydrogenase(PC00176);reductase(PC00092)	catalytic activity(GO:0003824);3-hydroxybutyrate dehydrogenase activity(GO:0003858);phospholipid binding(GO:0005543);oxidoreductase activity(GO:0016491)	metabolic process(GO:0008152);oxidation-reduction process(GO:0055114)	nucleoplasm(GO:0005654);cytoplasm(GO:0005737);mitochondrion(GO:0005739);mitochondrial inner membrane(GO:0005743)		Mus musculus
MOUSE|MGI=MGI=1919986|UniProtKB=Q8VBT0	Q8VBT0	Thioredoxin-related transmembrane protein 1;Tmx1;ortholog	THIOREDOXIN-RELATED TRANSMEMBRANE PROTEIN 1 (PTHR18929:SF82)		protein disulfide isomerase activity(GO:0003756);disulfide oxidoreductase activity(GO:0015036)	protein folding(GO:0006457);transport(GO:0006810);response to endoplasmic reticulum stress(GO:0034976);cell redox homeostasis(GO:0045454);oxidation-reduction process(GO:0055114)	nucleolus(GO:0005730);endoplasmic reticulum(GO:0005783);endoplasmic reticulum membrane(GO:0005789);membrane(GO:0016020);integral component of membrane(GO:0016021)		Mus musculus
MOUSE|MGI=MGI=102854|UniProtKB=P47962	P47962	60S ribosomal protein L5;Rpl5;ortholog	60S RIBOSOMAL PROTEIN L5 (PTHR23410:SF14)	ribosomal protein(PC00171)	RNA binding(GO:0003723);mRNA binding(GO:0003729);structural constituent of ribosome(GO:0003735);protein binding(GO:0005515);5S rRNA binding(GO:0008097);rRNA binding(GO:0019843);poly(A) RNA binding(GO:0044822)	ribosomal large subunit assembly(GO:0000027);rRNA processing(GO:0006364);translation(GO:0006412);positive regulation of phosphatase activity(GO:0010922);ribosomal large subunit biogenesis(GO:0042273);positive regulation of isoleucine-tRNA ligase activity(GO:1905017);positive regulation of methionine-tRNA ligase activity(GO:1905020);positive regulation of threonine-tRNA ligase activity(GO:1905023)	intracellular(GO:0005622);nucleus(GO:0005634);nucleolus(GO:0005730);cytoplasm(GO:0005737);ribosome(GO:0005840);focal adhesion(GO:0005925);membrane(GO:0016020);aminoacyl-tRNA synthetase multienzyme complex(GO:0017101);cytosolic large ribosomal subunit(GO:0022625);cytosolic ribosome(GO:0022626);intracellular ribonucleoprotein complex(GO:0030529);extracellular exosome(GO:0070062)		Mus musculus
MOUSE|MGI=MGI=3588209|UniProtKB=Q6IFZ6	Q6IFZ6	Keratin, type II cytoskeletal 1b;Krt77;ortholog	KERATIN, TYPE II CYTOSKELETAL 1B (PTHR23239:SF87)	structural protein(PC00211);intermediate filament(PC00085)	structural molecule activity(GO:0005198)		cytoskeleton(GO:0005856);intermediate filament(GO:0005882);keratin filament(GO:0045095);extracellular exosome(GO:0070062)		Mus musculus
MOUSE|MGI=MGI=1915444|UniProtKB=Q9CQC7	Q9CQC7	NADH dehydrogenase [ubiquinone] 1 beta subcomplex subunit 4;Ndufb4;ortholog	NADH DEHYDROGENASE [UBIQUINONE] 1 BETA SUBCOMPLEX SUBUNIT 4 (PTHR15469:SF0)	reductase(PC00176)	molecular_function(GO:0003674)	response to oxidative stress(GO:0006979)	nucleoplasm(GO:0005654);mitochondrion(GO:0005739);mitochondrial inner membrane(GO:0005743);mitochondrial respiratory chain complex I(GO:0005747);nuclear membrane(GO:0031965);extracellular exosome(GO:0070062)		Mus musculus
MOUSE|MGI=MGI=1194505|UniProtKB=O35658	O35658	Complement component 1 Q subcomponent-binding protein, mitochondrial;C1qbp;ortholog	COMPLEMENT COMPONENT 1 Q SUBCOMPONENT-BINDING PROTEIN, MITOCHONDRIAL (PTHR10826:SF1)		complement component C1q binding(GO:0001849);transcription corepressor activity(GO:0003714);mRNA binding(GO:0003729);protein kinase C binding(GO:0005080);protein binding(GO:0005515);hyaluronic acid binding(GO:0005540);transcription factor binding(GO:0008134);kininogen binding(GO:0030984);adrenergic receptor binding(GO:0031690);mitochondrial ribosome binding(GO:0097177)	negative regulation of transcription from RNA polymerase II promoter(GO:0000122);adaptive immune response(GO:0002250);immune system process(GO:0002376);transcription, DNA-templated(GO:0006351);regulation of transcription, DNA-templated(GO:0006355);mRNA processing(GO:0006397);apoptotic process(GO:0006915);complement activation, classical pathway(GO:0006958);RNA splicing(GO:0008380);phosphatidylino…	extracellular region(GO:0005576);extracellular space(GO:0005615);nucleus(GO:0005634);cytoplasm(GO:0005737);mitochondrion(GO:0005739);mitochondrial matrix(GO:0005759);cytosol(GO:0005829);plasma membrane(GO:0005886);cell surface(GO:0009986);membrane(GO:0016020)		Mus musculus
MOUSE|MGI=MGI=2145369|UniProtKB=Q99M71	Q99M71	Mammalian ependymin-related protein 1;Epdr1;ortholog	MAMMALIAN EPENDYMIN-RELATED PROTEIN 1 (PTHR10697:SF1)		molecular_function(GO:0003674);calcium ion binding(GO:0005509)	cell-matrix adhesion(GO:0007160);biological_process(GO:0008150)	extracellular region(GO:0005576);lysosome(GO:0005764);extracellular exosome(GO:0070062)		Mus musculus
MOUSE|MGI=MGI=1349765|UniProtKB=Q8BP92	Q8BP92	Reticulocalbin-2;Rcn2;ortholog	RETICULOCALBIN-2 (PTHR10827:SF56)	calmodulin(PC00060)	calcium ion binding(GO:0005509);protein binding(GO:0005515);metal ion binding(GO:0046872)		nucleolus(GO:0005730);endoplasmic reticulum(GO:0005783)		Mus musculus
MOUSE|MGI=MGI=1351455|UniProtKB=P19253	P19253	60S ribosomal protein L13a;Rpl13a;ortholog	60S RIBOSOMAL PROTEIN L13A (PTHR11545:SF3)	ribosomal protein(PC00171)	mRNA binding(GO:0003729);structural constituent of ribosome(GO:0003735);poly(A) RNA binding(GO:0044822)	translation(GO:0006412);regulation of translation(GO:0006417);negative regulation of translation(GO:0017148);response to lipopolysaccharide(GO:0032496);regulation of homeostatic process(GO:0032844);macrophage chemotaxis(GO:0048246);lung morphogenesis(GO:0060425);cellular response to interferon-gamma(GO:0071346);negative regulation of formation of translation preinitiation complex(GO:1901194)	nucleus(GO:0005634);nucleolus(GO:0005730);cytoplasm(GO:0005737);ribosome(GO:0005840);focal adhesion(GO:0005925);large ribosomal subunit(GO:0015934);membrane(GO:0016020);cytosolic large ribosomal subunit(GO:0022625);intracellular ribonucleoprotein complex(GO:0030529);GAIT complex(GO:0097452)		Mus musculus
MOUSE|MGI=MGI=2385850|UniProtKB=Q6GQT9	Q6GQT9	Nodal modulator 1;Nomo1;ortholog	NODAL MODULATOR 1-RELATED (PTHR23303:SF14)		molecular_function(GO:0003674);carbohydrate binding(GO:0030246)	biological_process(GO:0008150)	endoplasmic reticulum membrane(GO:0005789);membrane(GO:0016020);integral component of membrane(GO:0016021)		Mus musculus
MOUSE|MGI=MGI=95543|UniProtKB=P30416	P30416	Peptidyl-prolyl cis-trans isomerase FKBP4;Fkbp4;ortholog	PEPTIDYL-PROLYL CIS-TRANS ISOMERASE FKBP4 (PTHR10516:SF25)	isomerase(PC00135);chaperone(PC00072);calcium-binding protein(PC00060)	peptidyl-prolyl cis-trans isomerase activity(GO:0003755);protein binding(GO:0005515);ATP binding(GO:0005524);GTP binding(GO:0005525);FK506 binding(GO:0005528);isomerase activity(GO:0016853);heat shock protein binding(GO:0031072);copper-dependent protein binding(GO:0032767);glucocorticoid receptor binding(GO:0035259);poly(A) RNA binding(GO:0044822);tau protein binding(GO:0048156);phosphoprotein bi…	protein peptidyl-prolyl isomerization(GO:0000413);protein folding(GO:0006457);steroid hormone receptor complex assembly(GO:0006463);copper ion transport(GO:0006825);embryo implantation(GO:0007566);androgen receptor signaling pathway(GO:0030521);prostate gland development(GO:0030850);negative regulation of microtubule polymerization(GO:0031115);protein complex localization(GO:0031503);male sex dif…	nucleus(GO:0005634);nucleoplasm(GO:0005654);cytoplasm(GO:0005737);mitochondrion(GO:0005739);endoplasmic reticulum membrane(GO:0005789);cytosol(GO:0005829);cytoskeleton(GO:0005856);microtubule(GO:0005874);neuron projection(GO:0043005);neuronal cell body(GO:0043025);protein complex(GO:0043234);axonal growth cone(GO:0044295);perinuclear region of cytoplasm(GO:0048471);extracellular exosome(GO:007006…		Mus musculus
MOUSE|MGI=MGI=1915443|UniProtKB=Q8BP67	Q8BP67	60S ribosomal protein L24;Rpl24;ortholog	60S RIBOSOMAL PROTEIN L24 (PTHR10792:SF9)	ribosomal protein(PC00171)	structural constituent of ribosome(GO:0003735);poly(A) RNA binding(GO:0044822)	ribosomal large subunit assembly(GO:0000027);translation(GO:0006412);mitotic cell cycle checkpoint(GO:0007093);exit from mitosis(GO:0010458);optic nerve development(GO:0021554);retinal ganglion cell axon guidance(GO:0031290);retina development in camera-type eye(GO:0060041);assembly of large subunit precursor of preribosome(GO:1902626)	cytoplasm(GO:0005737);ribosome(GO:0005840);membrane(GO:0016020);cytosolic large ribosomal subunit(GO:0022625);cytosolic ribosome(GO:0022626);intracellular ribonucleoprotein complex(GO:0030529);extracellular exosome(GO:0070062)		Mus musculus
MOUSE|MGI=MGI=109656|UniProtKB=Q61792	Q61792	LIM and SH3 domain protein 1;Lasp1;ortholog	LIM AND SH3 DOMAIN PROTEIN 1 (PTHR11039:SF3)		actin binding(GO:0003779);protein binding(GO:0005515);zinc ion binding(GO:0008270);ion transmembrane transporter activity(GO:0015075);metal ion binding(GO:0046872);actin filament binding(GO:0051015)	transport(GO:0006810);ion transport(GO:0006811);ion transmembrane transport(GO:0034220)	cytoplasm(GO:0005737);cytoskeleton(GO:0005856);focal adhesion(GO:0005925);cortical actin cytoskeleton(GO:0030864);extracellular exosome(GO:0070062)		Mus musculus
MOUSE|MGI=MGI=101863|UniProtKB=P05063	P05063	Fructose-bisphosphate aldolase C;Aldoc;ortholog	FRUCTOSE-BISPHOSPHATE ALDOLASE C (PTHR11627:SF3)		catalytic activity(GO:0003824);fructose-bisphosphate aldolase activity(GO:0004332);cytoskeletal protein binding(GO:0008092);lyase activity(GO:0016829)	glycolytic process(GO:0006096);apoptotic process(GO:0006915);aging(GO:0007568);fructose 1,6-bisphosphate metabolic process(GO:0030388);protein homotetramerization(GO:0051289);protein heterotetramerization(GO:0051290)	cytoplasm(GO:0005737);mitochondrion(GO:0005739);axon(GO:0030424);extracellular exosome(GO:0070062)	Fructose galactose metabolism->Fructose bisphosphate aldolase;;Glycolysis->Aldolase;;;	Mus musculus
MOUSE|MGI=MGI=1922862|UniProtKB=Q8BFR4	Q8BFR4	N-acetylglucosamine-6-sulfatase;Gns;ortholog	N-ACETYLGLUCOSAMINE-6-SULFATASE (PTHR10342:SF212)	hydrolase(PC00121)	catalytic activity(GO:0003824);glycosaminoglycan binding(GO:0005539);N-acetylglucosamine-6-sulfatase activity(GO:0008449);sulfuric ester hydrolase activity(GO:0008484);hydrolase activity(GO:0016787);sulfate binding(GO:0043199);metal ion binding(GO:0046872)	metabolic process(GO:0008152);glycosaminoglycan metabolic process(GO:0030203)	lysosome(GO:0005764);extracellular exosome(GO:0070062)		Mus musculus
MOUSE|MGI=MGI=98002|UniProtKB=P35979	P35979	60S ribosomal protein L12;Rpl12;ortholog	60S RIBOSOMAL PROTEIN L12 (PTHR11661:SF9)	ribosomal protein(PC00171)	RNA binding(GO:0003723);structural constituent of ribosome(GO:0003735);protein binding(GO:0005515);rRNA binding(GO:0019843);poly(A) RNA binding(GO:0044822);large ribosomal subunit rRNA binding(GO:0070180)	ribosomal large subunit assembly(GO:0000027);translation(GO:0006412)	nucleus(GO:0005634);nucleolus(GO:0005730);cytoplasm(GO:0005737);ribosome(GO:0005840);focal adhesion(GO:0005925);membrane(GO:0016020);cytosolic large ribosomal subunit(GO:0022625);intracellular ribonucleoprotein complex(GO:0030529);extracellular exosome(GO:0070062)	Huntington disease->beta-Tubulin;;Huntington disease->Microtubule;;Cytoskeletal regulation by Rho GTPase->Tubulin;;;;	Mus musculus
MOUSE|MGI=MGI=3040672|UniProtKB=P62751	P62751	60S ribosomal protein L23a;Rpl23a;ortholog	60S RIBOSOMAL PROTEIN L23A (PTHR11620:SF10)	ribosomal protein(PC00171)	nucleotide binding(GO:0000166);RNA binding(GO:0003723);structural constituent of ribosome(GO:0003735);protein binding(GO:0005515);rRNA binding(GO:0019843);large ribosomal subunit rRNA binding(GO:0070180)	ribosomal large subunit assembly(GO:0000027);translation(GO:0006412)	intracellular(GO:0005622);ribosome(GO:0005840);cytosolic large ribosomal subunit(GO:0022625);intracellular ribonucleoprotein complex(GO:0030529);TORC2 complex(GO:0031932)		Mus musculus
MOUSE|MGI=MGI=1333112|UniProtKB=P62827	P62827	GTP-binding nuclear protein Ran;Ran;ortholog	GTP-BINDING NUCLEAR PROTEIN RAN (PTHR24071:SF1)	small GTPase(PC00095)	nucleotide binding(GO:0000166);GTPase activity(GO:0003924);protein binding(GO:0005515);GTP binding(GO:0005525);GDP binding(GO:0019003);protein domain specific binding(GO:0019904);protein complex binding(GO:0032403);poly(A) RNA binding(GO:0044822);dynein intermediate chain binding(GO:0045505);importin-alpha family protein binding(GO:0061676);pre-miRNA binding(GO:0070883)	ribosomal subunit export from nucleus(GO:0000054);ribosomal large subunit export from nucleus(GO:0000055);ribosomal small subunit export from nucleus(GO:0000056);protein import into nucleus, translocation(GO:0000060);protein import into nucleus(GO:0006606);protein export from nucleus(GO:0006611);transport(GO:0006810);intracellular protein transport(GO:0006886);nucleocytoplasmic transport(GO:00069…	chromatin(GO:0000785);male germ cell nucleus(GO:0001673);manchette(GO:0002177);nucleus(GO:0005634);nuclear envelope(GO:0005635);nuclear pore(GO:0005643);nucleoplasm(GO:0005654);nucleolus(GO:0005730);cytoplasm(GO:0005737);centriole(GO:0005814);membrane(GO:0016020);midbody(GO:0030496);sperm flagellum(GO:0036126);RNA nuclear export complex(GO:0042565);protein complex(GO:0043234);recycling endosome(G…		Mus musculus
MOUSE|MGI=MGI=1349216|UniProtKB=P55096	P55096	ATP-binding cassette sub-family D member 3;Abcd3;ortholog	ATP-BINDING CASSETTE SUB-FAMILY D MEMBER 3 (PTHR11384:SF34)	transporter(PC00227)	nucleotide binding(GO:0000166);long-chain fatty acid transporter activity(GO:0005324);protein binding(GO:0005515);ATP binding(GO:0005524);ATPase activity(GO:0016887);ATPase activity, coupled to transmembrane movement of substances(GO:0042626);protein homodimerization activity(GO:0042803);protein self-association(GO:0043621)	fatty acid biosynthetic process(GO:0006633);fatty acid beta-oxidation(GO:0006635);transport(GO:0006810);peroxisome organization(GO:0007031);peroxisomal long-chain fatty acid import(GO:0015910);very long-chain fatty acid catabolic process(GO:0042760);transmembrane transport(GO:0055085)	mitochondrion(GO:0005739);mitochondrial inner membrane(GO:0005743);peroxisome(GO:0005777);peroxisomal membrane(GO:0005778);peroxisomal matrix(GO:0005782);membrane(GO:0016020);integral component of membrane(GO:0016021);intracellular membrane-bounded organelle(GO:0043231)		Mus musculus
MOUSE|MGI=MGI=96617|UniProtKB=Q61735	Q61735	Leukocyte surface antigen CD47;Cd47;ortholog	LEUKOCYTE SURFACE ANTIGEN CD47 (PTHR10613:SF0)	immunoglobulin receptor superfamily(PC00197);guanyl-nucleotide exchange factor(PC00084);immunoglobulin receptor superfamily(PC00124);cell adhesion molecule(PC00095)	protein binding(GO:0005515);thrombospondin receptor activity(GO:0070053)	cell adhesion(GO:0007155);opsonization(GO:0008228);positive regulation of cell proliferation(GO:0008284);response to bacterium(GO:0009617);cell migration(GO:0016477);positive regulation of cell-cell adhesion(GO:0022409);positive regulation of inflammatory response(GO:0050729);positive regulation of phagocytosis(GO:0050766);positive regulation of T cell activation(GO:0050870)	plasma membrane(GO:0005886);integral component of plasma membrane(GO:0005887);membrane(GO:0016020);integral component of membrane(GO:0016021);extracellular exosome(GO:0070062)		Mus musculus
MOUSE|MGI=MGI=1351628|UniProtKB=P62855	P62855	40S ribosomal protein S26;Rps26;ortholog	40S RIBOSOMAL PROTEIN S26 (PTHR12538:SF3)	ribosomal protein(PC00171)	mRNA binding(GO:0003729);structural constituent of ribosome(GO:0003735);poly(A) RNA binding(GO:0044822)	negative regulation of RNA splicing(GO:0033119)	nucleolus(GO:0005730);cytoplasm(GO:0005737);small ribosomal subunit(GO:0015935);membrane(GO:0016020);cytosolic small ribosomal subunit(GO:0022627);extracellular exosome(GO:0070062)		Mus musculus
MOUSE|MGI=MGI=97808|UniProtKB=P18052	P18052	Receptor-type tyrosine-protein phosphatase alpha;Ptpra;ortholog	RECEPTOR-TYPE TYROSINE-PROTEIN PHOSPHATASE ALPHA (PTHR19134:SF42)	transmembrane receptor regulatory/adaptor protein(PC00226);receptor(PC00197);protein phosphatase(PC00181);protein phosphatase(PC00195)	phosphoprotein phosphatase activity(GO:0004721);protein tyrosine phosphatase activity(GO:0004725);protein binding(GO:0005515);hydrolase activity(GO:0016787);phosphatase activity(GO:0016791);protein complex binding(GO:0032403)	protein phosphorylation(GO:0006468);protein dephosphorylation(GO:0006470);insulin receptor signaling pathway(GO:0008286);dephosphorylation(GO:0016311);peptidyl-tyrosine dephosphorylation(GO:0035335);positive regulation of oligodendrocyte differentiation(GO:0048714)	plasma membrane(GO:0005886);membrane(GO:0016020);integral component of membrane(GO:0016021);intracellular membrane-bounded organelle(GO:0043231);receptor complex(GO:0043235);extracellular exosome(GO:0070062)		Mus musculus
MOUSE|MGI=MGI=99892|UniProtKB=P19137	P19137	Laminin subunit alpha-1;Lama1;ortholog	LAMININ SUBUNIT ALPHA-1 (PTHR10574:SF299)	receptor(PC00197);extracellular matrix linker protein(PC00102)	receptor binding(GO:0005102);extracellular matrix structural constituent(GO:0005201);protein binding(GO:0005515);glycosphingolipid binding(GO:0043208)	morphogenesis of an epithelial sheet(GO:0002011);protein phosphorylation(GO:0006468);cell adhesion(GO:0007155);cell surface receptor signaling pathway(GO:0007166);tissue development(GO:0009888);regulation of cell adhesion(GO:0030155);regulation of cell migration(GO:0030334);neuron projection development(GO:0031175);establishment of epithelial cell apical/basal polarity(GO:0045198);regulation of e…	extracellular region(GO:0005576);proteinaceous extracellular matrix(GO:0005578);basement membrane(GO:0005604);basal lamina(GO:0005605);laminin-1 complex(GO:0005606);laminin-3 complex(GO:0005608);extracellular space(GO:0005615);cell-cell junction(GO:0005911);extracellular matrix(GO:0031012);laminin complex(GO:0043256)	Integrin signalling pathway->Laminin;;	Mus musculus
MOUSE|MGI=MGI=98085|UniProtKB=Q9DBG6	Q9DBG6	Dolichyl-diphosphooligosaccharide--protein glycosyltransferase subunit 2;Rpn2;ortholog	DOLICHYL-DIPHOSPHOOLIGOSACCHARIDE--PROTEIN GLYCOSYLTRANSFERASE SUBUNIT 2 (PTHR12640:SF0)	glycosyltransferase(PC00220)	dolichyl-diphosphooligosaccharide-protein glycotransferase activity(GO:0004579);transferase activity(GO:0016740);transferase activity, transferring glycosyl groups(GO:0016757);ribosome binding(GO:0043022)	protein N-linked glycosylation(GO:0006487)	autophagosome membrane(GO:0000421);nucleus(GO:0005634);endoplasmic reticulum(GO:0005783);rough endoplasmic reticulum(GO:0005791);oligosaccharyltransferase complex(GO:0008250);membrane(GO:0016020);integral component of membrane(GO:0016021)		Mus musculus
MOUSE|MGI=MGI=1918161|UniProtKB=Q8BGT8	Q8BGT8	Phytanoyl-CoA hydroxylase-interacting protein-like;Phyhipl;ortholog	PHYTANOYL-COA HYDROXYLASE-INTERACTING PROTEIN-LIKE (PTHR15698:SF8)		molecular_function(GO:0003674)	biological_process(GO:0008150)	cytoplasm(GO:0005737);mitochondrion(GO:0005739)		Mus musculus
MOUSE|MGI=MGI=1342299|UniProtKB=Q9WTM5	Q9WTM5	RuvB-like 2;Ruvbl2;ortholog	RUVB-LIKE 2 (PTHR11093:SF2)		nucleotide binding(GO:0000166);RNA polymerase II core promoter sequence-specific DNA binding(GO:0000979);RNA polymerase II distal enhancer sequence-specific DNA binding(GO:0000980);TFIID-class transcription factor binding(GO:0001094);DNA helicase activity(GO:0003678);damaged DNA binding(GO:0003684);helicase activity(GO:0004386);protein binding(GO:0005515);ATP binding(GO:0005524);hydrolase activit…	DNA repair(GO:0006281);DNA recombination(GO:0006310);chromatin remodeling(GO:0006338);transcription, DNA-templated(GO:0006351);regulation of transcription, DNA-templated(GO:0006355);cellular response to DNA damage stimulus(GO:0006974);chromatin modification(GO:0016568);DNA duplex unwinding(GO:0032508);cellular response to UV(GO:0034644);positive regulation of histone acetylation(GO:0035066);histo…	Swr1 complex(GO:0000812);intracellular(GO:0005622);nucleus(GO:0005634);nucleoplasm(GO:0005654);nuclear euchromatin(GO:0005719);cytoplasm(GO:0005737);intracellular ribonucleoprotein complex(GO:0030529);Ino80 complex(GO:0031011);NuA4 histone acetyltransferase complex(GO:0035267);extracellular exosome(GO:0070062);MLL1 complex(GO:0071339);R2TP complex(GO:0097255)		Mus musculus
MOUSE|MGI=MGI=1926465|UniProtKB=Q9D0E1	Q9D0E1	Heterogeneous nuclear ribonucleoprotein M;Hnrnpm;ortholog	HETEROGENEOUS NUCLEAR RIBONUCLEOPROTEIN M (PTHR23003:SF6)	ribonucleoprotein(PC00171)	nucleotide binding(GO:0000166);nucleic acid binding(GO:0003676);RNA binding(GO:0003723);protein domain specific binding(GO:0019904);poly(A) RNA binding(GO:0044822);calcium-dependent protein binding(GO:0048306);protein antigen binding(GO:1990405)	alternative mRNA splicing, via spliceosome(GO:0000380);mRNA splicing, via spliceosome(GO:0000398);mRNA processing(GO:0006397);RNA splicing(GO:0008380);positive regulation of protein localization to nucleus(GO:1900182);positive regulation of protein import(GO:1904591)	nucleus(GO:0005634);nucleoplasm(GO:0005654);spliceosomal complex(GO:0005681);cell surface(GO:0009986);membrane(GO:0016020);nuclear matrix(GO:0016363);intracellular ribonucleoprotein complex(GO:0030529);extracellular matrix(GO:0031012);paraspeckles(GO:0042382);extracellular exosome(GO:0070062);catalytic step 2 spliceosome(GO:0071013)		Mus musculus
MOUSE|MGI=MGI=2136460|UniProtKB=Q8BH95	Q8BH95	Enoyl-CoA hydratase, mitochondrial;Echs1;ortholog	ENOYL-COA HYDRATASE, MITOCHONDRIAL (PTHR11941:SF54)	acetyltransferase(PC00220);acyltransferase(PC00038);dehydrogenase(PC00042);hydratase(PC00176);ligase(PC00092);epimerase/racemase(PC00144)	catalytic activity(GO:0003824);enoyl-CoA hydratase activity(GO:0004300);lyase activity(GO:0016829)	lipid metabolic process(GO:0006629);fatty acid metabolic process(GO:0006631);metabolic process(GO:0008152)	mitochondrion(GO:0005739);extracellular exosome(GO:0070062)	Succinate to proprionate conversion->Methylmalonyl-CoA decarboxylase;;	Mus musculus
MOUSE|MGI=MGI=98388|UniProtKB=Q62261	Q62261	Spectrin beta chain, non-erythrocytic 1;Sptbn1;ortholog	SPECTRIN BETA CHAIN, NON-ERYTHROCYTIC 1 (PTHR11915:SF226)	non-motor actin binding protein(PC00085)	actin binding(GO:0003779);structural constituent of cytoskeleton(GO:0005200);protein binding(GO:0005515);calmodulin binding(GO:0005516);phospholipid binding(GO:0005543);ankyrin binding(GO:0030506);protein complex binding(GO:0032403);poly(A) RNA binding(GO:0044822);GTPase binding(GO:0051020)	mitotic cytokinesis(GO:0000281);plasma membrane organization(GO:0007009);common-partner SMAD protein phosphorylation(GO:0007182);SMAD protein import into nucleus(GO:0007184);Golgi to plasma membrane protein transport(GO:0043001);actin filament capping(GO:0051693);membrane assembly(GO:0071709);protein targeting to plasma membrane(GO:0072661);positive regulation of interleukin-2 secretion(GO:190004…	nucleus(GO:0005634);nucleolus(GO:0005730);cytoplasm(GO:0005737);cytoskeleton(GO:0005856);plasma membrane(GO:0005886);spectrin(GO:0008091);membrane(GO:0016020);axolemma(GO:0030673);cortical cytoskeleton(GO:0030863);M band(GO:0031430);cuticular plate(GO:0032437);protein complex(GO:0043234);extracellular exosome(GO:0070062);neuronal postsynaptic density(GO:0097481)		Mus musculus
MOUSE|MGI=MGI=1261820|UniProtKB=Q6ZQ38	Q6ZQ38	Cullin-associated NEDD8-dissociated protein 1;Cand1;ortholog	CULLIN-ASSOCIATED NEDD8-DISSOCIATED PROTEIN 1 (PTHR12696:SF1)	transcription factor(PC00218)	protein binding(GO:0005515);TBP-class protein binding(GO:0017025)	SCF complex assembly(GO:0010265);protein ubiquitination(GO:0016567);cell differentiation(GO:0030154);negative regulation of catalytic activity(GO:0043086);positive regulation of transcription, DNA-templated(GO:0045893);positive regulation of RNA polymerase II transcriptional preinitiation complex assembly(GO:0045899)	ubiquitin ligase complex(GO:0000151);nucleus(GO:0005634);nucleoplasm(GO:0005654);cytoplasm(GO:0005737);Golgi apparatus(GO:0005794);membrane(GO:0016020);cullin-RING ubiquitin ligase complex(GO:0031461);extracellular exosome(GO:0070062)		Mus musculus
MOUSE|MGI=MGI=95835|UniProtKB=P20029	P20029	78 kDa glucose-regulated protein;Hspa5;ortholog	78 KDA GLUCOSE-REGULATED PROTEIN (PTHR19375:SF144)	Hsp70 family chaperone(PC00072)	nucleotide binding(GO:0000166);glycoprotein binding(GO:0001948);protein binding(GO:0005515);ATP binding(GO:0005524);ATPase activity(GO:0016887);enzyme binding(GO:0019899);protein domain specific binding(GO:0019904);ubiquitin protein ligase binding(GO:0031625);ribosome binding(GO:0043022);unfolded protein binding(GO:0051082);misfolded protein binding(GO:0051787)	ER overload response(GO:0006983);activation of signaling protein activity involved in unfolded protein response(GO:0006987);cerebellum structural organization(GO:0021589);cerebellar Purkinje cell layer development(GO:0021680);positive regulation of cell migration(GO:0030335);negative regulation of transforming growth factor beta receptor signaling pathway(GO:0030512);positive regulation of protei…	nucleus(GO:0005634);cytoplasm(GO:0005737);mitochondrion(GO:0005739);endoplasmic reticulum(GO:0005783);endoplasmic reticulum lumen(GO:0005788);endoplasmic reticulum membrane(GO:0005789);smooth endoplasmic reticulum(GO:0005790);endoplasmic reticulum-Golgi intermediate compartment(GO:0005793);plasma membrane(GO:0005886);focal adhesion(GO:0005925);COP9 signalosome(GO:0008180);cell surface(GO:0009986)…	Apoptosis signaling pathway->Heat shock protein 70;;Parkinson disease->Heat shock protein 70;;;	Mus musculus
MOUSE|MGI=MGI=95697|UniProtKB=P03995	P03995	Glial fibrillary acidic protein;Gfap;ortholog	GLIAL FIBRILLARY ACIDIC PROTEIN (PTHR23239:SF41)	structural protein(PC00211);intermediate filament(PC00085)	glycoprotein binding(GO:0001948);integrin binding(GO:0005178);structural molecule activity(GO:0005198);structural constituent of cytoskeleton(GO:0005200);protein binding(GO:0005515);kinase binding(GO:0019900)	response to wounding(GO:0009611);positive regulation of Schwann cell proliferation(GO:0010625);negative regulation of neuron projection development(GO:0010977);astrocyte development(GO:0014002);extracellular matrix organization(GO:0030198);neuron projection regeneration(GO:0031102);intermediate filament-based process(GO:0045103);intermediate filament organization(GO:0045109);regulation of neurotr…	intracellular(GO:0005622);cytoplasm(GO:0005737);intermediate filament(GO:0005882);membrane(GO:0016020);cell projection(GO:0042995);myelin sheath(GO:0043209);cell body(GO:0044297);intermediate filament cytoskeleton(GO:0045111);glial cell projection(GO:0097386);astrocyte projection(GO:0097449);astrocyte end-foot(GO:0097450);cytoplasmic side of lysosomal membrane(GO:0098574)		Mus musculus
MOUSE|MGI=MGI=1349763|UniProtKB=O08553	O08553	Dihydropyrimidinase-related protein 2;Dpysl2;ortholog	DIHYDROPYRIMIDINASE-RELATED PROTEIN 2 (PTHR11647:SF56)	hydrolase(PC00121)	protein binding(GO:0005515);microtubule binding(GO:0008017);hydrolase activity(GO:0016787);hydrolase activity, acting on carbon-nitrogen (but not peptide) bonds(GO:0016810);protein kinase binding(GO:0019901)	endocytosis(GO:0006897);cytoskeleton organization(GO:0007010);multicellular organism development(GO:0007275);nervous system development(GO:0007399);axon guidance(GO:0007411);brain development(GO:0007420);regulation of neuron projection development(GO:0010975);positive regulation of glutamate secretion(GO:0014049);cell differentiation(GO:0030154);regulation of axon extension(GO:0030516);regulation…	cytoplasm(GO:0005737);mitochondrion(GO:0005739);cytosol(GO:0005829);cytoskeleton(GO:0005856);microtubule(GO:0005874);membrane(GO:0016020);axon(GO:0030424);dendrite(GO:0030425);growth cone(GO:0030426);neuron projection(GO:0043005);neuronal cell body(GO:0043025);terminal bouton(GO:0043195);myelin sheath(GO:0043209);protein complex(GO:0043234);extracellular exosome(GO:0070062)	Axon guidance mediated by semaphorins->Collapsin response mediator protein;;Pyrimidine Metabolism->Dihydropyrimidinase;;;	Mus musculus
MOUSE|MGI=MGI=97286|UniProtKB=P09405	P09405	Nucleolin;Ncl;ortholog	NUCLEOLIN (PTHR24012:SF392)		nucleotide binding(GO:0000166);nucleic acid binding(GO:0003676);DNA binding(GO:0003677);single-stranded DNA binding(GO:0003697);RNA binding(GO:0003723);receptor binding(GO:0005102);calcium ion binding(GO:0005509);protein binding(GO:0005515);protein C-terminus binding(GO:0008022);selenocysteine insertion sequence binding(GO:0035368);rRNA primary transcript binding(GO:0042134);telomeric DNA binding…	angiogenesis(GO:0001525);endocytosis(GO:0006897);positive regulation of tumor necrosis factor production(GO:0032760);negative regulation of apoptotic process(GO:0043066);positive regulation of transcription from RNA polymerase II promoter(GO:0045944);cellular response to lipopolysaccharide(GO:0071222);positive regulation of transcription of nuclear large rRNA transcript from RNA polymerase I prom…	fibrillar center(GO:0001650);dense fibrillar component(GO:0001651);nucleus(GO:0005634);nucleoplasm(GO:0005654);nucleolus(GO:0005730);cytoplasm(GO:0005737);cell cortex(GO:0005938);cell surface(GO:0009986);membrane(GO:0016020);intracellular ribonucleoprotein complex(GO:0030529);cytoplasmic ribonucleoprotein granule(GO:0036464);extracellular exosome(GO:0070062)		Mus musculus
MOUSE|MGI=MGI=98159|UniProtKB=P62754	P62754	40S ribosomal protein S6;Rps6;ortholog	40S RIBOSOMAL PROTEIN S6 (PTHR11502:SF9)	ribosomal protein(PC00171)	mRNA binding(GO:0003729);structural constituent of ribosome(GO:0003735);protein kinase binding(GO:0019901);poly(A) RNA binding(GO:0044822)	G1/S transition of mitotic cell cycle(GO:0000082);placenta development(GO:0001890);T cell proliferation involved in immune response(GO:0002309);rRNA processing(GO:0006364);activation-induced cell death of T cells(GO:0006924);mitotic nuclear division(GO:0007067);mitotic cell cycle checkpoint(GO:0007093);gastrulation(GO:0007369);oogenesis stage(GO:0022605);TOR signaling(GO:0031929);T cell different…	nucleus(GO:0005634);nucleolus(GO:0005730);cytoplasm(GO:0005737);ribosome(GO:0005840);polysome(GO:0005844);small ribosomal subunit(GO:0015935);membrane(GO:0016020);cytosolic small ribosomal subunit(GO:0022627);dendrite(GO:0030425);intracellular ribonucleoprotein complex(GO:0030529);cytoplasmic ribonucleoprotein granule(GO:0036464);cell body(GO:0044297);perinuclear region of cytoplasm(GO:0048471)	CCKR signaling map->RPS6;;	Mus musculus
MOUSE|MGI=MGI=2443582|UniProtKB=P61922	P61922	4-aminobutyrate aminotransferase, mitochondrial;Abat;ortholog	4-AMINOBUTYRATE AMINOTRANSFERASE, MITOCHONDRIAL (PTHR11986:SF7)	transaminase(PC00220)	catalytic activity(GO:0003824);4-aminobutyrate transaminase activity(GO:0003867);transaminase activity(GO:0008483);transferase activity(GO:0016740);pyridoxal phosphate binding(GO:0030170);identical protein binding(GO:0042802);protein homodimerization activity(GO:0042803);metal ion binding(GO:0046872);(S)-3-amino-2-methylpropionate transaminase activity(GO:0047298);iron-sulfur cluster binding(GO:0…	response to hypoxia(GO:0001666);aging(GO:0007568);copulation(GO:0007620);locomotory behavior(GO:0007626);gamma-aminobutyric acid metabolic process(GO:0009448);gamma-aminobutyric acid biosynthetic process(GO:0009449);gamma-aminobutyric acid catabolic process(GO:0009450);response to iron ion(GO:0010039);negative regulation of gamma-aminobutyric acid secretion(GO:0014053);positive regulation of heat…	mitochondrion(GO:0005739);mitochondrial matrix(GO:0005759);4-aminobutyrate transaminase complex(GO:0032144);neuron projection(GO:0043005);extracellular exosome(GO:0070062)	Aminobutyrate degradation->4-aminobutyrate aminotransferase;;Gamma-aminobutyric acid synthesis->GABA aminotransferase;;Pyrimidine Metabolism->Aminotransferase;;;;	Mus musculus
MOUSE|MGI=MGI=97550|UniProtKB=Q9JJV2	Q9JJV2	Profilin-2;Pfn2;ortholog	PROFILIN-2 (PTHR13936:SF15)		adenyl-nucleotide exchange factor activity(GO:0000774);actin binding(GO:0003779);actin monomer binding(GO:0003785);protein binding(GO:0005515);phosphatidylinositol-4,5-bisphosphate binding(GO:0005546)	negative regulation of epithelial cell migration(GO:0010633);actin cytoskeleton organization(GO:0030036);regulation of actin filament polymerization(GO:0030833);negative regulation of actin filament polymerization(GO:0030837);positive regulation of actin filament polymerization(GO:0030838);positive regulation of actin filament bundle assembly(GO:0032233);positive regulation of ATPase activity(GO:…	cytoplasm(GO:0005737);cytoskeleton(GO:0005856);terminal bouton(GO:0043195);extracellular exosome(GO:0070062)	Cytoskeletal regulation by Rho GTPase->Profilin;;	Mus musculus
MOUSE|MGI=MGI=104652|UniProtKB=P47757	P47757	F-actin-capping protein subunit beta;Capzb;ortholog	F-ACTIN-CAPPING PROTEIN SUBUNIT BETA (PTHR10619:SF0)	non-motor actin binding protein(PC00085)	actin binding(GO:0003779);protein binding(GO:0005515);beta-tubulin binding(GO:0048487);actin filament binding(GO:0051015)	cell morphogenesis(GO:0000902);cytoskeleton organization(GO:0007010);regulation of lamellipodium assembly(GO:0010591);regulation of cell morphogenesis(GO:0022604);cell projection organization(GO:0030030);lamellipodium assembly(GO:0030032);actin cytoskeleton organization(GO:0030036);negative regulation of microtubule polymerization(GO:0031115);neuron projection development(GO:0031175);muscle fiber…	acrosomal vesicle(GO:0001669);cytoplasm(GO:0005737);cytoskeleton(GO:0005856);actin filament(GO:0005884);brush border(GO:0005903);F-actin capping protein complex(GO:0008290);intercalated disc(GO:0014704);membrane(GO:0016020);Z disc(GO:0030018);lamellipodium(GO:0030027);cortical cytoskeleton(GO:0030863);neuronal cell body(GO:0043025);dendritic spine(GO:0043197);extracellular exosome(GO:0070062);WAS…	p53 pathway->Histon deacetylase 1;;Wnt signaling pathway->Histone deacetylase;;;	Mus musculus
MOUSE|MGI=MGI=95403|UniProtKB=P54116	P54116	Erythrocyte band 7 integral membrane protein;Stom;ortholog	ERYTHROCYTE BAND 7 INTEGRAL MEMBRANE PROTEIN (PTHR10264:SF86)	cytoskeletal protein(PC00085)	protein binding(GO:0005515);identical protein binding(GO:0042802);protein homodimerization activity(GO:0042803);RNA polymerase binding(GO:0070063)	positive regulation of defense response to virus by host(GO:0002230);regulation of ion transmembrane transport(GO:0034765);positive regulation by host of viral genome replication(GO:0044829);positive regulation of viral process(GO:0048524);protein homooligomerization(GO:0051260);positive regulation of protein targeting to membrane(GO:0090314);mitophagy in response to mitochondrial depolarization(…	extracellular space(GO:0005615);cytoplasm(GO:0005737);mitochondrion(GO:0005739);endoplasmic reticulum(GO:0005783);cytoskeleton(GO:0005856);plasma membrane(GO:0005886);integral component of plasma membrane(GO:0005887);membrane(GO:0016020);cytoplasmic vesicle(GO:0031410);vesicle(GO:0031982);membrane raft(GO:0045121);perinuclear region of cytoplasm(GO:0048471);extracellular exosome(GO:0070062);blood…		Mus musculus
MOUSE|MGI=MGI=87880|UniProtKB=Q99KI0	Q99KI0	Aconitate hydratase, mitochondrial;Aco2;ortholog	ACONITATE HYDRATASE, MITOCHONDRIAL (PTHR11670:SF30)	dehydratase(PC00144);hydratase(PC00091)	aconitate hydratase activity(GO:0003994);iron ion binding(GO:0005506);lyase activity(GO:0016829);metal ion binding(GO:0046872);iron-sulfur cluster binding(GO:0051536);3 iron, 4 sulfur cluster binding(GO:0051538);4 iron, 4 sulfur cluster binding(GO:0051539)	tricarboxylic acid cycle(GO:0006099);citrate metabolic process(GO:0006101);isocitrate metabolic process(GO:0006102);metabolic process(GO:0008152)	nucleus(GO:0005634);mitochondrion(GO:0005739);myelin sheath(GO:0043209)	TCA cycle->Aconitase;;	Mus musculus
MOUSE|MGI=MGI=108202|UniProtKB=Q61990	Q61990	Poly(rC)-binding protein 2;Pcbp2;ortholog	POLY(RC)-BINDING PROTEIN 2 (PTHR10288:SF97)	mRNA splicing factor(PC00171);ribonucleoprotein(PC00031);enzyme modulator(PC00147)	nucleic acid binding(GO:0003676);DNA binding(GO:0003677);RNA binding(GO:0003723);protein binding(GO:0005515);enzyme binding(GO:0019899);ubiquitin protein ligase binding(GO:0031625);poly(A) RNA binding(GO:0044822);C-rich single-stranded DNA binding(GO:1990829)	immune system process(GO:0002376);viral RNA genome replication(GO:0039694);proteasome-mediated ubiquitin-dependent protein catabolic process(GO:0043161);innate immune response(GO:0045087);negative regulation of defense response to virus(GO:0050687);defense response to virus(GO:0051607);IRES-dependent viral translational initiation(GO:0075522)	nucleus(GO:0005634);nucleoplasm(GO:0005654);cytoplasm(GO:0005737);focal adhesion(GO:0005925);membrane(GO:0016020);intracellular ribonucleoprotein complex(GO:0030529);extracellular exosome(GO:0070062)		Mus musculus
MOUSE|MGI=MGI=1195458|UniProtKB=P61222	P61222	ATP-binding cassette sub-family E member 1;Abce1;ortholog	ATP-BINDING CASSETTE SUB-FAMILY E MEMBER 1 (PTHR19248:SF16)		nucleotide binding(GO:0000166);ATP binding(GO:0005524);ATPase activity(GO:0016887)		cytoplasm(GO:0005737);mitochondrion(GO:0005739);membrane(GO:0016020)		Mus musculus
MOUSE|MGI=MGI=891965|UniProtKB=P97390	P97390	Vacuolar protein sorting-associated protein 45;Vps45;ortholog	VACUOLAR PROTEIN SORTING-ASSOCIATED PROTEIN 45 (PTHR11679:SF3)	transporter(PC00227);membrane trafficking regulatory protein(PC00150)	protein binding(GO:0005515)	transport(GO:0006810);vesicle docking involved in exocytosis(GO:0006904);biological_process(GO:0008150);protein transport(GO:0015031);vesicle-mediated transport(GO:0016192)	Golgi membrane(GO:0000139);endosome(GO:0005768);Golgi apparatus(GO:0005794);endosome membrane(GO:0010008);membrane(GO:0016020);integral component of membrane(GO:0016021)		Mus musculus
MOUSE|MGI=MGI=106341|UniProtKB=Q9DB20	Q9DB20	ATP synthase subunit O, mitochondrial;Atp5o;ortholog	ATP SYNTHASE SUBUNIT O, MITOCHONDRIAL (PTHR11910:SF1)		steroid binding(GO:0005496);drug binding(GO:0008144);ATPase activity(GO:0016887);protein complex binding(GO:0032403);proton-transporting ATP synthase activity, rotational mechanism(GO:0046933)	ATP biosynthetic process(GO:0006754);transport(GO:0006810);ion transport(GO:0006811);ATP synthesis coupled proton transport(GO:0015986);proton transport(GO:0015992);mitochondrial ATP synthesis coupled proton transport(GO:0042776);ATP metabolic process(GO:0046034)	mitochondrial proton-transporting ATP synthase complex, coupling factor F(o)(GO:0000276);nucleus(GO:0005634);mitochondrion(GO:0005739);mitochondrial inner membrane(GO:0005743);mitochondrial proton-transporting ATP synthase complex(GO:0005753);plasma membrane(GO:0005886);membrane(GO:0016020);myelin sheath(GO:0043209);extracellular exosome(GO:0070062)	Inflammation mediated by chemokine and cytokine signaling pathway->beta-arrestin;;Angiotensin II-stimulated signaling through G proteins and beta-arrestin->beta-arrestin 1;;Wnt signaling pathway->beta-arrestin;;Heterotrimeric G-protein signaling pathway-Gi alpha and Gs alpha mediated pathway->beta-arrestin;;;;;	Mus musculus
MOUSE|MGI=MGI=1340024|UniProtKB=Q8R0Y6	Q8R0Y6	Cytosolic 10-formyltetrahydrofolate dehydrogenase;Aldh1l1;ortholog	CYTOSOLIC 10-FORMYLTETRAHYDROFOLATE DEHYDROGENASE (PTHR11699:SF120)	dehydrogenase(PC00176)	catalytic activity(GO:0003824);aldehyde dehydrogenase (NAD) activity(GO:0004029);aldehyde dehydrogenase [NAD(P)+] activity(GO:0004030);protein binding(GO:0005515);formyltetrahydrofolate dehydrogenase activity(GO:0016155);oxidoreductase activity(GO:0016491);oxidoreductase activity, acting on the aldehyde or oxo group of donors, NAD or NADP as acceptor(GO:0016620);hydroxymethyl-, formyl- and relate…	one-carbon metabolic process(GO:0006730);metabolic process(GO:0008152);biosynthetic process(GO:0009058);10-formyltetrahydrofolate catabolic process(GO:0009258);oxidation-reduction process(GO:0055114)	cytoplasm(GO:0005737);mitochondrion(GO:0005739);protein complex(GO:0043234);extracellular exosome(GO:0070062)		Mus musculus
MOUSE|MGI=MGI=106054|UniProtKB=P62192	P62192	26S protease regulatory subunit 4;Psmc1;ortholog	26S PROTEASE REGULATORY SUBUNIT 4 (PTHR23073:SF24)	hydrolase(PC00121)	nucleotide binding(GO:0000166);ATP binding(GO:0005524);hydrolase activity(GO:0016787);TBP-class protein binding(GO:0017025);proteasome-activating ATPase activity(GO:0036402);poly(A) RNA binding(GO:0044822)	protein catabolic process(GO:0030163);ER-associated ubiquitin-dependent protein catabolic process(GO:0030433);positive regulation of RNA polymerase II transcriptional preinitiation complex assembly(GO:0045899);negative regulation of neuron death(GO:1901215)	proteasome complex(GO:0000502);nucleus(GO:0005634);nucleoplasm(GO:0005654);cytoplasm(GO:0005737);proteasome regulatory particle(GO:0005838);proteasome regulatory particle, base subcomplex(GO:0008540);membrane(GO:0016020);proteasome accessory complex(GO:0022624);nuclear proteasome complex(GO:0031595);cytosolic proteasome complex(GO:0031597)	Ubiquitin proteasome pathway->26S proteasome;;	Mus musculus
MOUSE|MGI=MGI=1914523|UniProtKB=Q99LC3	Q99LC3	NADH dehydrogenase [ubiquinone] 1 alpha subcomplex subunit 10, mitochondrial;Ndufa10;ortholog	NADH DEHYDROGENASE [UBIQUINONE] 1 ALPHA SUBCOMPLEX SUBUNIT 10, MITOCHONDRIAL (PTHR10513:SF15)	nucleotide kinase(PC00220);nucleotide kinase(PC00137)	NADH dehydrogenase (ubiquinone) activity(GO:0008137)	mitochondrial electron transport, NADH to ubiquinone(GO:0006120);transport(GO:0006810);oxidation-reduction process(GO:0055114)	mitochondrion(GO:0005739);mitochondrial respiratory chain complex I(GO:0005747);myelin sheath(GO:0043209);respiratory chain(GO:0070469)		Mus musculus
MOUSE|MGI=MGI=2179381|UniProtKB=Q99PV0	Q99PV0	Pre-mRNA-processing-splicing factor 8;Prpf8;ortholog	PRE-MRNA-PROCESSING-SPLICING FACTOR 8 (PTHR11140:SF0)	mRNA splicing factor(PC00171)	second spliceosomal transesterification activity(GO:0000386);nucleic acid binding(GO:0003676);RNA binding(GO:0003723);U6 snRNA binding(GO:0017070);U1 snRNA binding(GO:0030619);U2 snRNA binding(GO:0030620);U5 snRNA binding(GO:0030623);poly(A) RNA binding(GO:0044822);K63-linked polyubiquitin binding(GO:0070530);pre-mRNA intronic binding(GO:0097157)	spliceosomal tri-snRNP complex assembly(GO:0000244);mRNA splicing, via spliceosome(GO:0000398);mRNA processing(GO:0006397);RNA splicing(GO:0008380);cellular response to lipopolysaccharide(GO:0071222);cellular response to tumor necrosis factor(GO:0071356)	nucleus(GO:0005634);spliceosomal complex(GO:0005681);U5 snRNP(GO:0005682);membrane(GO:0016020);intracellular ribonucleoprotein complex(GO:0030529);small nuclear ribonucleoprotein complex(GO:0030532);catalytic step 2 spliceosome(GO:0071013)		Mus musculus
MOUSE|MGI=MGI=103149|UniProtKB=Q9R0P9	Q9R0P9	Ubiquitin carboxyl-terminal hydrolase isozyme L1;Uchl1;ortholog	UBIQUITIN CARBOXYL-TERMINAL HYDROLASE ISOZYME L1 (PTHR10589:SF19)	cysteine protease(PC00190);cysteine protease(PC00081)	cysteine-type endopeptidase activity(GO:0004197);thiol-dependent ubiquitin-specific protease activity(GO:0004843);peptidase activity(GO:0008233);cysteine-type peptidase activity(GO:0008234);omega peptidase activity(GO:0008242);hydrolase activity(GO:0016787);ligase activity(GO:0016874);ubiquitin protein ligase binding(GO:0031625);alpha-2A adrenergic receptor binding(GO:0031694);thiol-dependent ubi…	response to ischemia(GO:0002931);proteolysis(GO:0006508);ubiquitin-dependent protein catabolic process(GO:0006511);axonogenesis(GO:0007409);axon target recognition(GO:0007412);adult walking behavior(GO:0007628);cell proliferation(GO:0008283);protein deubiquitination(GO:0016579);sensory perception of pain(GO:0019233);axon transport of mitochondrion(GO:0019896);eating behavior(GO:0042755);negative …	intracellular(GO:0005622);nucleoplasm(GO:0005654);cytoplasm(GO:0005737);endoplasmic reticulum(GO:0005783);cytosol(GO:0005829);plasma membrane(GO:0005886);membrane(GO:0016020);axon(GO:0030424);neuronal cell body(GO:0043025);myelin sheath(GO:0043209);neuron projection terminus(GO:0044306);extracellular exosome(GO:0070062)	Parkinson disease->Ubiquitin C-terminal hydrolase-L1;;	Mus musculus
MOUSE|MGI=MGI=1194513|UniProtKB=O55234	O55234	Proteasome subunit beta type-5;Psmb5;ortholog	PROTEASOME SUBUNIT BETA TYPE-5 (PTHR11599:SF51)		endopeptidase activity(GO:0004175);threonine-type endopeptidase activity(GO:0004298);peptidase activity(GO:0008233);hydrolase activity(GO:0016787)	proteolysis(GO:0006508);response to oxidative stress(GO:0006979);proteasome-mediated ubiquitin-dependent protein catabolic process(GO:0043161);proteolysis involved in cellular protein catabolic process(GO:0051603)	proteasome complex(GO:0000502);nucleus(GO:0005634);nucleoplasm(GO:0005654);cytoplasm(GO:0005737);centrosome(GO:0005813);proteasome core complex(GO:0005839);extracellular exosome(GO:0070062)		Mus musculus
MOUSE|MGI=MGI=1859016|UniProtKB=Q99LD8	Q99LD8	N(G),N(G)-dimethylarginine dimethylaminohydrolase 2;Ddah2;ortholog	N(G),N(G)-DIMETHYLARGININE DIMETHYLAMINOHYDROLASE 2 (PTHR12737:SF16)	hydrolase(PC00121)	dimethylargininase activity(GO:0016403);amino acid binding(GO:0016597);hydrolase activity(GO:0016787)	citrulline metabolic process(GO:0000052);arginine metabolic process(GO:0006525);arginine catabolic process(GO:0006527)	cytoplasm(GO:0005737);mitochondrion(GO:0005739);centrosome(GO:0005813);extracellular exosome(GO:0070062)		Mus musculus
MOUSE|MGI=MGI=1914084|UniProtKB=Q9CQR4	Q9CQR4	Acyl-coenzyme A thioesterase 13;Acot13;ortholog	ACYL-COENZYME A THIOESTERASE 13 (PTHR21660:SF1)		CoA hydrolase activity(GO:0016289);hydrolase activity(GO:0016787);2-oxoglutaryl-CoA thioesterase activity(GO:0034843);2,4,4-trimethyl-3-oxopentanoyl-CoA thioesterase activity(GO:0034869);3-isopropylbut-3-enoyl-CoA thioesterase activity(GO:0034946);glutaryl-CoA hydrolase activity(GO:0044466);acyl-CoA hydrolase activity(GO:0047617)	protein homotetramerization(GO:0051289)	nucleus(GO:0005634);cytoplasm(GO:0005737);mitochondrion(GO:0005739);cytoskeleton(GO:0005856);extracellular exosome(GO:0070062)		Mus musculus
MOUSE|MGI=MGI=97749|UniProtKB=P17742	P17742	Peptidyl-prolyl cis-trans isomerase A;Ppia;ortholog	PEPTIDYL-PROLYL CIS-TRANS ISOMERASE A (PTHR11071:SF278)	isomerase(PC00135)	peptidyl-prolyl cis-trans isomerase activity(GO:0003755);protein binding(GO:0005515);cyclosporin A binding(GO:0016018);isomerase activity(GO:0016853);peptide binding(GO:0042277);poly(A) RNA binding(GO:0044822)	protein peptidyl-prolyl isomerization(GO:0000413);protein folding(GO:0006457);neuron differentiation(GO:0030182);lipid particle organization(GO:0034389);regulation of viral genome replication(GO:0045069);positive regulation of viral genome replication(GO:0045070);positive regulation of protein secretion(GO:0050714)	extracellular region(GO:0005576);extracellular space(GO:0005615);nucleus(GO:0005634);cytoplasm(GO:0005737);cytosol(GO:0005829);focal adhesion(GO:0005925);membrane(GO:0016020);myelin sheath(GO:0043209);extracellular exosome(GO:0070062)		Mus musculus
MOUSE|MGI=MGI=103309|UniProtKB=Q60634	Q60634	Flotillin-2;Flot2;ortholog	FLOTILLIN-2 (PTHR13806:SF20)		protease binding(GO:0002020);ionotropic glutamate receptor binding(GO:0035255);protein heterodimerization activity(GO:0046982)	membrane raft assembly(GO:0001765);cell adhesion(GO:0007155);negative regulation of gene expression(GO:0010629);protein localization to plasma membrane raft(GO:0044860);protein stabilization(GO:0050821);establishment of protein localization to plasma membrane(GO:0090002);negative regulation of amyloid precursor protein catabolic process(GO:1902992);positive regulation of establishment of T cell p…	uropod(GO:0001931);acrosomal membrane(GO:0002080);endosome(GO:0005768);plasma membrane(GO:0005886);caveola(GO:0005901);cell-cell adherens junction(GO:0005913);focal adhesion(GO:0005925);membrane(GO:0016020);basolateral plasma membrane(GO:0016323);flotillin complex(GO:0016600);lamellipodium(GO:0030027);endocytic vesicle(GO:0030139);cortical actin cytoskeleton(GO:0030864);cytoplasmic vesicle(GO:003…		Mus musculus
MOUSE|MGI=MGI=1098754|UniProtKB=O88685	O88685	26S protease regulatory subunit 6A;Psmc3;ortholog	26S PROTEASE REGULATORY SUBUNIT 6A (PTHR23073:SF7)	hydrolase(PC00121)	nucleotide binding(GO:0000166);ATP binding(GO:0005524);hydrolase activity(GO:0016787);TBP-class protein binding(GO:0017025);proteasome-activating ATPase activity(GO:0036402)	blastocyst development(GO:0001824);protein catabolic process(GO:0030163);ER-associated ubiquitin-dependent protein catabolic process(GO:0030433);positive regulation of RNA polymerase II transcriptional preinitiation complex assembly(GO:0045899)	proteasome complex(GO:0000502);cytoplasmic mRNA processing body(GO:0000932);nucleus(GO:0005634);cytoplasm(GO:0005737);proteasome regulatory particle, base subcomplex(GO:0008540);membrane(GO:0016020);proteasome accessory complex(GO:0022624);nuclear proteasome complex(GO:0031595);cytosolic proteasome complex(GO:0031597);perinuclear region of cytoplasm(GO:0048471)	Ubiquitin proteasome pathway->26S proteasome;;	Mus musculus
MOUSE|MGI=MGI=1915213|UniProtKB=Q9Z0J0	Q9Z0J0	Epididymal secretory protein E1;Npc2;ortholog	EPIDIDYMAL SECRETORY PROTEIN E1 (PTHR11306:SF0)		cholesterol binding(GO:0015485);enzyme binding(GO:0019899)	lipid metabolic process(GO:0006629);steroid metabolic process(GO:0008202);cholesterol metabolic process(GO:0008203);cholesterol transport(GO:0030301);intracellular sterol transport(GO:0032366);intracellular cholesterol transport(GO:0032367);cholesterol efflux(GO:0033344);cholesterol homeostasis(GO:0042632)	extracellular region(GO:0005576);lysosome(GO:0005764);endoplasmic reticulum(GO:0005783);extracellular exosome(GO:0070062)		Mus musculus
MOUSE|MGI=MGI=109484|UniProtKB=P63101	P63101	14-3-3 protein zeta/delta;Ywhaz;ortholog	14-3-3 PROTEIN ZETA/DELTA (PTHR18860:SF7)	chaperone(PC00072)	protein binding(GO:0005515);transcription factor binding(GO:0008134);protein kinase binding(GO:0019901);protein domain specific binding(GO:0019904);ubiquitin protein ligase binding(GO:0031625);protein complex binding(GO:0032403);identical protein binding(GO:0042802);poly(A) RNA binding(GO:0044822)	histamine secretion by mast cell(GO:0002553);protein targeting(GO:0006605);protein targeting to mitochondrion(GO:0006626);regulation of cell death(GO:0010941);response to drug(GO:0042493);establishment of Golgi localization(GO:0051683);Golgi reassembly(GO:0090168)	extracellular space(GO:0005615);nucleus(GO:0005634);cytoplasm(GO:0005737);mitochondrion(GO:0005739);focal adhesion(GO:0005925);postsynaptic density(GO:0014069);cell leading edge(GO:0031252);mast cell granule(GO:0042629);protein complex(GO:0043234);perinuclear region of cytoplasm(GO:0048471);extracellular exosome(GO:0070062);blood microparticle(GO:0072562)	EGF receptor signaling pathway->14-3-3;;FGF signaling pathway->14-3-3;;Parkinson disease->14-3-3;;PI3 kinase pathway->14-3-3;;;;;	Mus musculus
MOUSE|MGI=MGI=98166|UniProtKB=P62242	P62242	40S ribosomal protein S8;Rps8;ortholog	40S RIBOSOMAL PROTEIN S8 (PTHR10394:SF3)		structural constituent of ribosome(GO:0003735);poly(A) RNA binding(GO:0044822)	maturation of SSU-rRNA from tricistronic rRNA transcript (SSU-rRNA, 5.8S rRNA, LSU-rRNA)(GO:0000462);translation(GO:0006412)	intracellular(GO:0005622);nucleus(GO:0005634);cytoplasm(GO:0005737);ribosome(GO:0005840);focal adhesion(GO:0005925);membrane(GO:0016020);cytosolic small ribosomal subunit(GO:0022627);intracellular ribonucleoprotein complex(GO:0030529);extracellular exosome(GO:0070062)		Mus musculus
MOUSE|MGI=MGI=87968|UniProtKB=P50247	P50247	Adenosylhomocysteinase;Ahcy;ortholog	ADENOSYLHOMOCYSTEINASE (PTHR23420:SF0)	hydrolase(PC00121)	adenosylhomocysteinase activity(GO:0004013);copper ion binding(GO:0005507);adenyl nucleotide binding(GO:0030554);identical protein binding(GO:0042802);protein self-association(GO:0043621);NAD binding(GO:0051287)	chronic inflammatory response to antigenic stimulus(GO:0002439);response to nutrient(GO:0007584);S-adenosylhomocysteine catabolic process(GO:0019510);S-adenosylmethionine cycle(GO:0033353);circadian sleep/wake cycle(GO:0042745);homocysteine biosynthetic process(GO:0071268)	nucleus(GO:0005634);cytoplasm(GO:0005737);cytosol(GO:0005829);neuron projection(GO:0043005);extracellular exosome(GO:0070062)		Mus musculus
MOUSE|MGI=MGI=1347060|UniProtKB=Q9R1P0	Q9R1P0	Proteasome subunit alpha type-4;Psma4;ortholog	PROTEASOME SUBUNIT ALPHA TYPE-4 (PTHR11599:SF13)		endopeptidase activity(GO:0004175);threonine-type endopeptidase activity(GO:0004298);peptidase activity(GO:0008233);hydrolase activity(GO:0016787)	proteolysis(GO:0006508);ubiquitin-dependent protein catabolic process(GO:0006511);proteolysis involved in cellular protein catabolic process(GO:0051603)	proteasome complex(GO:0000502);cytoplasmic mRNA processing body(GO:0000932);nucleus(GO:0005634);cytoplasm(GO:0005737);proteasome core complex(GO:0005839);proteasome core complex, alpha-subunit complex(GO:0019773);intracellular membrane-bounded organelle(GO:0043231);extracellular exosome(GO:0070062)	Parkinson disease->20S proteasome;;	Mus musculus
MOUSE|MGI=MGI=1349762|UniProtKB=Q62188	Q62188	Dihydropyrimidinase-related protein 3;Dpysl3;ortholog	DIHYDROPYRIMIDINASE-RELATED PROTEIN 3 (PTHR11647:SF57)	hydrolase(PC00121)	protein binding(GO:0005515);hydrolase activity(GO:0016787);hydrolase activity, acting on carbon-nitrogen (but not peptide) bonds(GO:0016810);SH3 domain binding(GO:0017124);filamin binding(GO:0031005);chondroitin sulfate binding(GO:0035374);phosphoprotein binding(GO:0051219)	nervous system development(GO:0007399);positive regulation of neuron projection development(GO:0010976);negative regulation of neuron projection development(GO:0010977);negative regulation of cell migration(GO:0030336);actin filament bundle assembly(GO:0051017);protein homooligomerization(GO:0051260);positive regulation of filopodium assembly(GO:0051491);actin crosslink formation(GO:0051764)	extracellular space(GO:0005615);cytoplasm(GO:0005737);cytosol(GO:0005829);lamellipodium(GO:0030027);growth cone(GO:0030426);filamentous actin(GO:0031941);cell projection(GO:0042995);cell body(GO:0044297);exocytic vesicle(GO:0070382)	Axon guidance mediated by semaphorins->Collapsin response mediator protein;;Pyrimidine Metabolism->Dihydropyrimidinase;;;	Mus musculus
MOUSE|MGI=MGI=97769|UniProtKB=P04925	P04925	Major prion protein;Prnp;ortholog	MAJOR PRION PROTEIN (PTHR10502:SF11)		copper ion binding(GO:0005507);protein binding(GO:0005515);lamin binding(GO:0005521);microtubule binding(GO:0008017);tubulin binding(GO:0015631);identical protein binding(GO:0042802);ATP-dependent protein binding(GO:0043008);ion channel binding(GO:0044325);metal ion binding(GO:0046872);chaperone binding(GO:0051087)	negative regulation of protein phosphorylation(GO:0001933);nucleobase-containing compound metabolic process(GO:0006139);cellular copper ion homeostasis(GO:0006878);response to oxidative stress(GO:0006979);learning or memory(GO:0007611);negative regulation of interferon-gamma production(GO:0032689);negative regulation of interleukin-17 production(GO:0032700);negative regulation of interleukin-2 pr…	cytoplasm(GO:0005737);mitochondrial outer membrane(GO:0005741);endoplasmic reticulum(GO:0005783);Golgi apparatus(GO:0005794);plasma membrane(GO:0005886);cell surface(GO:0009986);membrane(GO:0016020);anchored component of membrane(GO:0031225);membrane raft(GO:0045121);extracellular exosome(GO:0070062)		Mus musculus
MOUSE|MGI=MGI=87867|UniProtKB=P45952	P45952	Medium-chain specific acyl-CoA dehydrogenase, mitochondrial;Acadm;ortholog	MEDIUM-CHAIN SPECIFIC ACYL-COA DEHYDROGENASE, MITOCHONDRIAL (PTHR10909:SF240)	transferase(PC00220);dehydrogenase(PC00176);oxidase(PC00092)	fatty-acyl-CoA binding(GO:0000062);acyl-CoA dehydrogenase activity(GO:0003995);electron carrier activity(GO:0009055);oxidoreductase activity(GO:0016491);oxidoreductase activity, acting on the CH-CH group of donors(GO:0016627);isomerase activity(GO:0016853);identical protein binding(GO:0042802);flavin adenine dinucleotide binding(GO:0050660);oxidoreductase activity, acting on the CH-CH group of do…	liver development(GO:0001889);glycogen biosynthetic process(GO:0005978);organic acid metabolic process(GO:0006082);regulation of gluconeogenesis(GO:0006111);lipid metabolic process(GO:0006629);fatty acid metabolic process(GO:0006631);fatty acid beta-oxidation(GO:0006635);heart development(GO:0007507);metabolic process(GO:0008152);response to cold(GO:0009409);carnitine metabolic process(GO:0009437…	nucleus(GO:0005634);mitochondrion(GO:0005739);mitochondrial matrix(GO:0005759);axon(GO:0030424);mitochondrial membrane(GO:0031966);extracellular exosome(GO:0070062)		Mus musculus
MOUSE|MGI=MGI=2141861|UniProtKB=P62743	P62743	AP-2 complex subunit sigma;Ap2s1;ortholog	AP-2 COMPLEX SUBUNIT SIGMA (PTHR11753:SF6)	vesicle coat protein(PC00150)	molecular_function(GO:0003674);protein transporter activity(GO:0008565)	transport(GO:0006810);intracellular protein transport(GO:0006886);endocytosis(GO:0006897);protein transport(GO:0015031);vesicle-mediated transport(GO:0016192)	plasma membrane(GO:0005886);coated pit(GO:0005905);membrane(GO:0016020);membrane coat(GO:0030117);AP-2 adaptor complex(GO:0030122)		Mus musculus
MOUSE|MGI=MGI=2388287|UniProtKB=Q8VCW8	Q8VCW8	Acyl-CoA synthetase family member 2, mitochondrial;Acsf2;ortholog	ACYL-COA SYNTHETASE FAMILY MEMBER 2, MITOCHONDRIAL (PTHR24095:SF181)	dehydrogenase(PC00176);ligase(PC00092)	nucleotide binding(GO:0000166);molecular_function(GO:0003674);catalytic activity(GO:0003824);acyl-CoA ligase activity(GO:0003996);succinate-CoA ligase activity(GO:0004774);ATP binding(GO:0005524);3-oxo-2-(2'-pentenyl)cyclopentane-1-octanoic acid CoA ligase activity(GO:0010435);fatty acid ligase activity(GO:0015645);ligase activity(GO:0016874);3-isopropenyl-6-oxoheptanoyl-CoA synthetase activity(G…	lipid metabolic process(GO:0006629);fatty acid metabolic process(GO:0006631);biological_process(GO:0008150);metabolic process(GO:0008152)	mitochondrion(GO:0005739)		Mus musculus
MOUSE|MGI=MGI=98107|UniProtKB=P62264	P62264	40S ribosomal protein S14;Rps14;ortholog	40S RIBOSOMAL PROTEIN S14 (PTHR11759:SF9)	ribosomal protein(PC00171)	structural constituent of ribosome(GO:0003735);poly(A) RNA binding(GO:0044822);translation regulator activity(GO:0045182);mRNA 5'-UTR binding(GO:0048027);small ribosomal subunit rRNA binding(GO:0070181)	ribosomal small subunit assembly(GO:0000028);negative regulation of transcription from RNA polymerase II promoter(GO:0000122);maturation of SSU-rRNA from tricistronic rRNA transcript (SSU-rRNA, 5.8S rRNA, LSU-rRNA)(GO:0000462);translation(GO:0006412);regulation of translation(GO:0006417);erythrocyte differentiation(GO:0030218)	nucleolus(GO:0005730);cytoplasm(GO:0005737);mitochondrion(GO:0005739);ribosome(GO:0005840);focal adhesion(GO:0005925);membrane(GO:0016020);cytosolic small ribosomal subunit(GO:0022627);intracellular ribonucleoprotein complex(GO:0030529);extracellular exosome(GO:0070062)		Mus musculus

## Sheet: S1D pantherChart
	Category Name (Accession)	Number of genes	Percent of gene hit against total number of genes	percent of gene hit against total number protein class hits
Biological Process
1	cellular component organization or biogenesis (GO:0071840)	45	0.144	0.089
2	cellular process (GO:0009987)	102	0.327	0.202
3	localization (GO:0051179)	48	0.154	0.095
4	apoptotic process (GO:0006915)	4	0.013	0.008
5	reproduction (GO:0000003)	3	0.01	0.006
6	biological regulation (GO:0065007)	28	0.09	0.055
7	response to stimulus (GO:0050896)	16	0.051	0.032
8	developmental process (GO:0032502)	34	0.109	0.067
9	multicellular organismal process (GO:0032501)	17	0.054	0.034
10	biological adhesion (GO:0022610)	7	0.022	0.014
11	metabolic process (GO:0008152)	194	0.622	0.383
12	immune system process (GO:0002376)	8	0.026	0.016
metabolic process
1	phosphate-containing compound metabolic process (GO:0006796)	9	0.046	0.039
2	biosynthetic process (GO:0009058)	9	0.046	0.039
3	vitamin metabolic process (GO:0006766)	6	0.031	0.026
4	primary metabolic process (GO:0044238)	160	0.825	0.696
5	catabolic process (GO:0009056)	4	0.021	0.017
6	sulfur compound metabolic process (GO:0006790)	3	0.015	0.013
7	coenzyme metabolic process (GO:0006732)	5	0.026	0.022
8	nitrogen compound metabolic process (GO:0006807)	14	0.072	0.061
9	generation of precursor metabolites and energy (GO:0006091)	20	0.103	0.087
primary metabolic process
1	nucleobase-containing compound metabolic process (GO:0006139)	55	0.344	0.278
2	lipid metabolic process (GO:0006629)	18	0.113	0.091
3	cellular amino acid metabolic process (GO:0006520)	12	0.075	0.061
4	protein metabolic process (GO:0019538)	85	0.531	0.429
5	tricarboxylic acid cycle (GO:0006099)	5	0.031	0.025
6	carbohydrate metabolic process (GO:0005975)	23	0.144	0.116

## Sheet: S1E protein metabolic process
GENE ID	MAPPED IDS	GENE NAMES	PANTHER FAMILY/SUBFAMILY	PANTHER PROTEIN CLASS	GO MOLECULAR FUNCTION	GO BIOLOGICAL PROCESS	GO CELLULAR COMPONENT	PATHWAY	SPECIES
MOUSE|MGI=MGI=1194508|UniProtKB=O54734	O54734	Dolichyl-diphosphooligosaccharide--protein glycosyltransferase 48 kDa subunit;Ddost;ortholog	DOLICHYL-DIPHOSPHOOLIGOSACCHARIDE--PROTEIN GLYCOSYLTRANSFERASE 48 KDA SUBUNIT (PTHR10830:SF0)	glycosyltransferase(PC00220)	dolichyl-diphosphooligosaccharide-protein glycotransferase activity(GO:0004579);transferase activity(GO:0016740);transferase activity, transferring glycosyl groups(GO:0016757)	protein N-linked glycosylation(GO:0006487);protein N-linked glycosylation via asparagine(GO:0018279);response to cytokine(GO:0034097);T cell activation(GO:0042110)	endoplasmic reticulum(GO:0005783);endoplasmic reticulum membrane(GO:0005789);membrane(GO:0016020);integral component of membrane(GO:0016021);intracellular membrane-bounded organelle(GO:0043231);protein complex(GO:0043234)		Mus musculus
MOUSE|MGI=MGI=104864|UniProtKB=P08003	P08003	Protein disulfide-isomerase A4;Pdia4;ortholog	PROTEIN DISULFIDE-ISOMERASE A4 (PTHR18929:SF110)		protein disulfide isomerase activity(GO:0003756);isomerase activity(GO:0016853);poly(A) RNA binding(GO:0044822)	protein folding(GO:0006457);response to endoplasmic reticulum stress(GO:0034976);cell redox homeostasis(GO:0045454);chaperone-mediated protein folding(GO:0061077);positive regulation of protein folding(GO:1903334)	endoplasmic reticulum(GO:0005783);endoplasmic reticulum lumen(GO:0005788);smooth endoplasmic reticulum(GO:0005790);cell surface(GO:0009986);endoplasmic reticulum chaperone complex(GO:0034663)		Mus musculus
MOUSE|MGI=MGI=1928894|UniProtKB=O55142	O55142	60S ribosomal protein L35a;Rpl35a;ortholog	60S RIBOSOMAL PROTEIN L35A (PTHR10902:SF2)	ribosomal protein(PC00171)	structural constituent of ribosome(GO:0003735);ribonucleoprotein complex binding(GO:0043021);poly(A) RNA binding(GO:0044822)	cytoplasmic translation(GO:0002181);rRNA processing(GO:0006364);translation(GO:0006412);ribosomal large subunit biogenesis(GO:0042273)	intracellular(GO:0005622);mitochondrion(GO:0005739);ribosome(GO:0005840);membrane(GO:0016020);cytosolic large ribosomal subunit(GO:0022625);intracellular ribonucleoprotein complex(GO:0030529);extracellular exosome(GO:0070062)		Mus musculus
MOUSE|MGI=MGI=1913764|UniProtKB=Q8C0M9	Q8C0M9	Isoaspartyl peptidase/L-asparaginase;Asrgl1;ortholog	ISOASPARTYL PEPTIDASE/L-ASPARAGINASE (PTHR10188:SF17)	protease(PC00190);protease(PC00121)	asparaginase activity(GO:0004067);peptidase activity(GO:0008233);beta-aspartyl-peptidase activity(GO:0008798);hydrolase activity(GO:0016787)	proteolysis(GO:0006508);asparagine catabolic process via L-aspartate(GO:0033345)	nucleus(GO:0005634);cytoplasm(GO:0005737)		Mus musculus
MOUSE|MGI=MGI=88561|UniProtKB=P10605	P10605	Cathepsin B;Ctsb;ortholog	CATHEPSIN B (PTHR12411:SF16)	cysteine protease(PC00190);cysteine protease(PC00081)	endopeptidase activity(GO:0004175);cysteine-type endopeptidase activity(GO:0004197);collagen binding(GO:0005518);peptidase activity(GO:0008233);cysteine-type peptidase activity(GO:0008234);hydrolase activity(GO:0016787);kininogen binding(GO:0030984);protein complex binding(GO:0032403);peptide binding(GO:0042277);proteoglycan binding(GO:0043394);protein self-association(GO:0043621)	proteolysis(GO:0006508);collagen catabolic process(GO:0030574);decidualization(GO:0046697);viral entry into host cell(GO:0046718);regulation of catalytic activity(GO:0050790);proteolysis involved in cellular protein catabolic process(GO:0051603);negative regulation of cell death(GO:0060548)	extracellular region(GO:0005576);extracellular space(GO:0005615);nucleolus(GO:0005730);cytoplasm(GO:0005737);mitochondrion(GO:0005739);lysosome(GO:0005764);caveola(GO:0005901);external side of plasma membrane(GO:0009897);cell surface(GO:0009986);apical plasma membrane(GO:0016324);sarcolemma(GO:0042383);intracellular membrane-bounded organelle(GO:0043231);perinuclear region of cytoplasm(GO:0048471…		Mus musculus
MOUSE|MGI=MGI=108057|UniProtKB=P47911	P47911	60S ribosomal protein L6;Rpl6;ortholog	60S RIBOSOMAL PROTEIN L6 (PTHR10715:SF2)	ribosomal protein(PC00171)	tRNA binding(GO:0000049);mRNA binding(GO:0003729);structural constituent of ribosome(GO:0003735);poly(A) RNA binding(GO:0044822);5.8S rRNA binding(GO:1990932)	ribosomal large subunit assembly(GO:0000027);cytoplasmic translation(GO:0002181);translation(GO:0006412)	intracellular(GO:0005622);nucleus(GO:0005634);nucleolus(GO:0005730);cytoplasm(GO:0005737);ribosome(GO:0005840);focal adhesion(GO:0005925);membrane(GO:0016020);cytosolic large ribosomal subunit(GO:0022625);intracellular ribonucleoprotein complex(GO:0030529);A band(GO:0031672);cytoplasmic ribonucleoprotein granule(GO:0036464)		Mus musculus
MOUSE|MGI=MGI=1915528|UniProtKB=Q8VDW0	Q8VDW0	ATP-dependent RNA helicase DDX39A;Ddx39a;ortholog	ATP-DEPENDENT RNA HELICASE DDX39A (PTHR24031:SF212)	RNA helicase(PC00171);helicase(PC00031)	nucleotide binding(GO:0000166);nucleic acid binding(GO:0003676);ATP-dependent RNA helicase activity(GO:0004004);helicase activity(GO:0004386);ATP binding(GO:0005524);hydrolase activity(GO:0016787);ATPase activity(GO:0016887);poly(A) RNA binding(GO:0044822)	mRNA splicing, via spliceosome(GO:0000398);mRNA processing(GO:0006397);mRNA export from nucleus(GO:0006406);cellular response to DNA damage stimulus(GO:0006974);RNA splicing(GO:0008380);regulation of gene expression(GO:0010468);RNA secondary structure unwinding(GO:0010501)	nucleus(GO:0005634);spliceosomal complex(GO:0005681);cytoplasm(GO:0005737);membrane(GO:0016020)		Mus musculus
MOUSE|MGI=MGI=1298373|UniProtKB=P51410	P51410	60S ribosomal protein L9;Rpl9;ortholog	60S RIBOSOMAL PROTEIN L9 (PTHR11655:SF16)	ribosomal protein(PC00171)	RNA binding(GO:0003723);structural constituent of ribosome(GO:0003735);rRNA binding(GO:0019843)	cytoplasmic translation(GO:0002181);translation(GO:0006412)	intracellular(GO:0005622);nucleus(GO:0005634);nucleolus(GO:0005730);cytoplasm(GO:0005737);ribosome(GO:0005840);focal adhesion(GO:0005925);membrane(GO:0016020);cytosolic large ribosomal subunit(GO:0022625);intracellular ribonucleoprotein complex(GO:0030529)		Mus musculus
MOUSE|MGI=MGI=87918|UniProtKB=Q9QYC0	Q9QYC0	Alpha-adducin;Add1;ortholog	ALPHA-ADDUCIN (PTHR10672:SF4)	non-motor actin binding protein(PC00085)	actin binding(GO:0003779);structural molecule activity(GO:0005198);calmodulin binding(GO:0005516);transcription factor binding(GO:0008134);spectrin binding(GO:0030507);T cell receptor binding(GO:0042608);protein homodimerization activity(GO:0042803);poly(A) RNA binding(GO:0044822);protein heterodimerization activity(GO:0046982);actin filament binding(GO:0051015)	cell morphogenesis(GO:0000902);in utero embryonic development(GO:0001701);cell volume homeostasis(GO:0006884);hemoglobin metabolic process(GO:0020027);erythrocyte differentiation(GO:0030218);negative regulation of actin filament polymerization(GO:0030837);positive regulation of protein binding(GO:0032092);multicellular organism growth(GO:0035264);positive regulation of angiogenesis(GO:0045766);po…	nucleus(GO:0005634);nucleoplasm(GO:0005654);cytoplasm(GO:0005737);cytoskeleton(GO:0005856);plasma membrane(GO:0005886);focal adhesion(GO:0005925);F-actin capping protein complex(GO:0008290);postsynaptic density(GO:0014069);membrane(GO:0016020);dendrite(GO:0030425);dendritic spine(GO:0043197);synapse(GO:0045202);perinuclear region of cytoplasm(GO:0048471)		Mus musculus
MOUSE|MGI=MGI=1927636|UniProtKB=P14869	P14869	60S acidic ribosomal protein P0;Rplp0;ortholog	60S ACIDIC RIBOSOMAL PROTEIN P0 (PTHR21141:SF3)	ribosomal protein(PC00171)	structural constituent of ribosome(GO:0003735);peptide binding(GO:0042277);poly(A) RNA binding(GO:0044822);large ribosomal subunit rRNA binding(GO:0070180)	cytoplasmic translation(GO:0002181);ribosome biogenesis(GO:0042254);cellular response to interleukin-4(GO:0071353)	intracellular(GO:0005622);nucleus(GO:0005634);cytoplasm(GO:0005737);ribosome(GO:0005840);focal adhesion(GO:0005925);membrane(GO:0016020);cytosolic large ribosomal subunit(GO:0022625);dendrite(GO:0030425);intracellular ribonucleoprotein complex(GO:0030529);preribosome, large subunit precursor(GO:0030687);cytoplasmic ribonucleoprotein granule(GO:0036464);extracellular exosome(GO:0070062)		Mus musculus
MOUSE|MGI=MGI=1917473|UniProtKB=Q8BP47	Q8BP47	Asparagine--tRNA ligase, cytoplasmic;Nars;ortholog	ASPARAGINE--TRNA LIGASE, CYTOPLASMIC (PTHR22594:SF16)	RNA binding protein(PC00171);aminoacyl-tRNA synthetase(PC00031)	nucleotide binding(GO:0000166);nucleic acid binding(GO:0003676);aminoacyl-tRNA ligase activity(GO:0004812);asparagine-tRNA ligase activity(GO:0004816);ATP binding(GO:0005524);ligase activity(GO:0016874)	translation(GO:0006412);tRNA aminoacylation for protein translation(GO:0006418);asparaginyl-tRNA aminoacylation(GO:0006421)	cytoplasm(GO:0005737);mitochondrion(GO:0005739);extracellular exosome(GO:0070062)		Mus musculus
MOUSE|MGI=MGI=96247|UniProtKB=P11499	P11499	Heat shock protein HSP 90-beta;Hsp90ab1;ortholog	HEAT SHOCK PROTEIN HSP 90-BETA-RELATED (PTHR11528:SF55)	Hsp90 family chaperone(PC00072)	nucleotide binding(GO:0000166);glycoprotein binding(GO:0001948);UTP binding(GO:0002134);CTP binding(GO:0002135);double-stranded RNA binding(GO:0003725);protein binding(GO:0005515);ATP binding(GO:0005524);GTP binding(GO:0005525);drug binding(GO:0008144);sulfonylurea receptor binding(GO:0017098);protein kinase regulator activity(GO:0019887);kinase binding(GO:0019900);protein kinase binding(GO:00199…	placenta development(GO:0001890);protein folding(GO:0006457);response to stress(GO:0006950);response to organic substance(GO:0010033);virion attachment to host cell(GO:0019062);regulation of protein ubiquitination(GO:0031396);positive regulation of protein binding(GO:0032092);positive regulation of protein import into nucleus, translocation(GO:0033160);negative regulation of apoptotic process(GO:…	intracellular(GO:0005622);cytoplasm(GO:0005737);mitochondrion(GO:0005739);lysosomal membrane(GO:0005765);cytosol(GO:0005829);COP9 signalosome(GO:0008180);cell surface(GO:0009986);membrane(GO:0016020);inclusion body(GO:0016234);basolateral plasma membrane(GO:0016323);apical plasma membrane(GO:0016324);brush border membrane(GO:0031526);extracellular exosome(GO:0070062);sperm head plasma membrane(GO…		Mus musculus
MOUSE|MGI=MGI=99262|UniProtKB=P67984	P67984	60S ribosomal protein L22;Rpl22;ortholog	60S RIBOSOMAL PROTEIN L22 (PTHR10064:SF2)	ribosomal protein(PC00171)	RNA binding(GO:0003723);structural constituent of ribosome(GO:0003735);heparin binding(GO:0008201);poly(A) RNA binding(GO:0044822)	cytoplasmic translation(GO:0002181);translation(GO:0006412);alpha-beta T cell differentiation(GO:0046632)	intracellular(GO:0005622);nucleus(GO:0005634);cytoplasm(GO:0005737);ribosome(GO:0005840);focal adhesion(GO:0005925);cytosolic large ribosomal subunit(GO:0022625);intracellular ribonucleoprotein complex(GO:0030529);extracellular exosome(GO:0070062)		Mus musculus
MOUSE|MGI=MGI=1929076|UniProtKB=Q9R118	Q9R118	Serine protease HTRA1;Htra1;ortholog	SERINE PROTEASE HTRA1 (PTHR22939:SF13)	serine protease(PC00190);serine protease(PC00203);chaperone(PC00121)	serine-type endopeptidase activity(GO:0004252);protein binding(GO:0005515);insulin-like growth factor binding(GO:0005520);peptidase activity(GO:0008233);serine-type peptidase activity(GO:0008236);hydrolase activity(GO:0016787);growth factor binding(GO:0019838)	regulation of cell growth(GO:0001558);placenta development(GO:0001890);proteolysis(GO:0006508);negative regulation of transforming growth factor beta receptor signaling pathway(GO:0030512);negative regulation of BMP signaling pathway(GO:0030514);positive regulation of epithelial cell proliferation(GO:0050679);negative regulation of defense response to virus(GO:0050687);chorionic trophoblast cell …	extracellular region(GO:0005576);cytoplasm(GO:0005737);plasma membrane(GO:0005886);membrane(GO:0016020);extracellular matrix(GO:0031012);extracellular exosome(GO:0070062)		Mus musculus
MOUSE|MGI=MGI=1923731|UniProtKB=Q91VC3	Q91VC3	Eukaryotic initiation factor 4A-III;Eif4a3;ortholog	EUKARYOTIC INITIATION FACTOR 4A-III (PTHR24031:SF57)	RNA helicase(PC00171);helicase(PC00031)	mRNA binding(GO:0003729);ATP-dependent RNA helicase activity(GO:0004004);ATP binding(GO:0005524);poly(A) binding(GO:0008143);selenocysteine insertion sequence binding(GO:0035368);RNA stem-loop binding(GO:0035613);ribonucleoprotein complex binding(GO:0043021);poly(A) RNA binding(GO:0044822)	nuclear-transcribed mRNA catabolic process, nonsense-mediated decay(GO:0000184);RNA secondary structure unwinding(GO:0010501);negative regulation of gene expression(GO:0010629);selenocysteine metabolic process(GO:0016259);negative regulation of translation(GO:0017148);positive regulation of translation(GO:0045727);positive regulation of transcription from RNA polymerase II promoter(GO:0045944);po…	nucleus(GO:0005634);nucleoplasm(GO:0005654);cytoplasm(GO:0005737);membrane(GO:0016020);dendrite(GO:0030425);intracellular ribonucleoprotein complex(GO:0030529);exon-exon junction complex(GO:0035145);neuronal cell body(GO:0043025);catalytic step 2 spliceosome(GO:0071013)		Mus musculus
MOUSE|MGI=MGI=95303|UniProtKB=P60843	P60843	Eukaryotic initiation factor 4A-I;Eif4a1;ortholog	EUKARYOTIC INITIATION FACTOR 4A-I (PTHR24031:SF221)	RNA helicase(PC00171);helicase(PC00031)	nucleotide binding(GO:0000166);nucleic acid binding(GO:0003676);RNA binding(GO:0003723);double-stranded RNA binding(GO:0003725);translation initiation factor activity(GO:0003743);ATP-dependent RNA helicase activity(GO:0004004);helicase activity(GO:0004386);protein binding(GO:0005515);ATP binding(GO:0005524);hydrolase activity(GO:0016787);ATPase activity(GO:0016887);poly(A) RNA binding(GO:0044822)	translation(GO:0006412);translational initiation(GO:0006413);regulation of translational initiation(GO:0006446);regulation of gene expression(GO:0010468);RNA secondary structure unwinding(GO:0010501)	cytoplasm(GO:0005737);membrane(GO:0016020);extracellular exosome(GO:0070062)		Mus musculus
MOUSE|MGI=MGI=99894|UniProtKB=P61979	P61979	Heterogeneous nuclear ribonucleoprotein K;Hnrnpk;ortholog	HETEROGENEOUS NUCLEAR RIBONUCLEOPROTEIN K (PTHR10288:SF167)	mRNA splicing factor(PC00171);ribonucleoprotein(PC00031);enzyme modulator(PC00147)	RNA polymerase II core promoter proximal region sequence-specific DNA binding(GO:0000978);transcriptional activator activity, RNA polymerase II core promoter proximal region sequence-specific binding(GO:0001077);core promoter proximal region DNA binding(GO:0001159);nucleic acid binding(GO:0003676);DNA binding(GO:0003677);double-stranded DNA binding(GO:0003690);single-stranded DNA binding(GO:00036…	negative regulation of transcription from RNA polymerase II promoter(GO:0000122);ovarian follicle development(GO:0001541);transcription, DNA-templated(GO:0006351);regulation of transcription, DNA-templated(GO:0006355);regulation of transcription from RNA polymerase II promoter(GO:0006357);transcription from RNA polymerase II promoter(GO:0006366);RNA processing(GO:0006396);mRNA processing(GO:00063…	nuclear chromatin(GO:0000790);nucleus(GO:0005634);spliceosomal complex(GO:0005681);cytoplasm(GO:0005737);mitochondrion(GO:0005739);cytosol(GO:0005829);focal adhesion(GO:0005925);cell cortex(GO:0005938);postsynaptic density(GO:0014069);membrane(GO:0016020);cell junction(GO:0030054);intracellular ribonucleoprotein complex(GO:0030529);protein-DNA complex(GO:0032993);cell projection(GO:0042995);dendr…		Mus musculus
MOUSE|MGI=MGI=1098623|UniProtKB=Q8BWT1	Q8BWT1	3-ketoacyl-CoA thiolase, mitochondrial;Acaa2;ortholog	3-KETOACYL-COA THIOLASE, MITOCHONDRIAL (PTHR18919:SF107)	acetyltransferase(PC00220)	catalytic activity(GO:0003824);acetyl-CoA C-acyltransferase activity(GO:0003988);transferase activity(GO:0016740);transferase activity, transferring acyl groups(GO:0016746);transferase activity, transferring acyl groups other than amino-acyl groups(GO:0016747);poly(A) RNA binding(GO:0044822)	acetyl-CoA metabolic process(GO:0006084);lipid metabolic process(GO:0006629);fatty acid metabolic process(GO:0006631);fatty acid beta-oxidation(GO:0006635);metabolic process(GO:0008152);cellular response to hypoxia(GO:0071456);negative regulation of mitochondrial outer membrane permeabilization involved in apoptotic signaling pathway(GO:1901029);negative regulation of mitochondrial membrane perme…	mitochondrion(GO:0005739);mitochondrial inner membrane(GO:0005743);mitochondrial matrix(GO:0005759);extracellular exosome(GO:0070062)		Mus musculus
MOUSE|MGI=MGI=1351615|UniProtKB=Q9QYB5	Q9QYB5	Gamma-adducin;Add3;ortholog	GAMMA-ADDUCIN (PTHR10672:SF5)	non-motor actin binding protein(PC00085)	actin binding(GO:0003779);protein kinase C binding(GO:0005080);structural molecule activity(GO:0005198);calmodulin binding(GO:0005516)	response to drug(GO:0042493)	condensed nuclear chromosome(GO:0000794);nucleoplasm(GO:0005654);cytoplasm(GO:0005737);cytoskeleton(GO:0005856);plasma membrane(GO:0005886);brush border(GO:0005903);cell-cell junction(GO:0005911);cell cortex(GO:0005938);membrane(GO:0016020);neuronal postsynaptic density(GO:0097481)		Mus musculus
MOUSE|MGI=MGI=98084|UniProtKB=Q91YQ5	Q91YQ5	Dolichyl-diphosphooligosaccharide--protein glycosyltransferase subunit 1;Rpn1;ortholog	DOLICHYL-DIPHOSPHOOLIGOSACCHARIDE--PROTEIN GLYCOSYLTRANSFERASE SUBUNIT 1 (PTHR21049:SF0)	glycosyltransferase(PC00220)	dolichyl-diphosphooligosaccharide-protein glycotransferase activity(GO:0004579);transferase activity(GO:0016740);transferase activity, transferring glycosyl groups(GO:0016757);poly(A) RNA binding(GO:0044822)	protein glycosylation(GO:0006486);protein N-linked glycosylation via asparagine(GO:0018279)	endoplasmic reticulum(GO:0005783);endoplasmic reticulum membrane(GO:0005789);rough endoplasmic reticulum(GO:0005791);oligosaccharyltransferase complex(GO:0008250);membrane(GO:0016020);integral component of membrane(GO:0016021)		Mus musculus
MOUSE|MGI=MGI=107877|UniProtKB=O08795	O08795	Glucosidase 2 subunit beta;Prkcsh;ortholog	GLUCOSIDASE 2 SUBUNIT BETA (PTHR12630:SF1)	transferase(PC00220);enzyme modulator(PC00095)	RNA binding(GO:0003723);protein kinase C binding(GO:0005080);calcium ion binding(GO:0005509);protein binding(GO:0005515);ion channel binding(GO:0044325);metal ion binding(GO:0046872);phosphoprotein binding(GO:0051219)	in utero embryonic development(GO:0001701);liver development(GO:0001889);N-glycan processing(GO:0006491);nitrogen compound metabolic process(GO:0006807);negative regulation of neuron projection development(GO:0010977);protein heterooligomerization(GO:0051291);renal system development(GO:0072001)	endoplasmic reticulum(GO:0005783);glucosidase II complex(GO:0017177)		Mus musculus
MOUSE|MGI=MGI=1101358|UniProtKB=Q11011	Q11011	Puromycin-sensitive aminopeptidase;Npepps;ortholog	PUROMYCIN-SENSITIVE AMINOPEPTIDASE-RELATED (PTHR11533:SF187)	metalloprotease(PC00190);metalloprotease(PC00153)	aminopeptidase activity(GO:0004177);peptidase activity(GO:0008233);metallopeptidase activity(GO:0008237);zinc ion binding(GO:0008270);hydrolase activity(GO:0016787);peptide binding(GO:0042277);metal ion binding(GO:0046872);metalloaminopeptidase activity(GO:0070006)	proteolysis(GO:0006508);peptide catabolic process(GO:0043171);cellular response to hypoxia(GO:0071456);positive regulation of protein targeting to mitochondrion(GO:1903955)	nucleus(GO:0005634);cytoplasm(GO:0005737);plasma membrane(GO:0005886);extracellular exosome(GO:0070062)		Mus musculus
MOUSE|MGI=MGI=98118|UniProtKB=P14131	P14131	40S ribosomal protein S16;Rps16;ortholog	40S RIBOSOMAL PROTEIN S16 (PTHR21569:SF4)	ribonucleoprotein(PC00171);ribosomal protein(PC00031)	RNA binding(GO:0003723);structural constituent of ribosome(GO:0003735);poly(A) RNA binding(GO:0044822)	maturation of SSU-rRNA from tricistronic rRNA transcript (SSU-rRNA, 5.8S rRNA, LSU-rRNA)(GO:0000462);rRNA processing(GO:0006364);translation(GO:0006412);ribosomal small subunit biogenesis(GO:0042274)	ribosome(GO:0005840);focal adhesion(GO:0005925);small ribosomal subunit(GO:0015935);membrane(GO:0016020);cytosolic small ribosomal subunit(GO:0022627);intracellular ribonucleoprotein complex(GO:0030529);extracellular exosome(GO:0070062)		Mus musculus
MOUSE|MGI=MGI=1095401|UniProtKB=P52760	P52760	Ribonuclease UK114;Hrsp12;ortholog	RIBONUCLEASE UK114 (PTHR11803:SF13)		nuclease activity(GO:0004518);endonuclease activity(GO:0004519);hydrolase activity(GO:0016787);endoribonuclease activity, producing 3'-phosphomonoesters(GO:0016892);long-chain fatty acid binding(GO:0036041);phosphoric ester hydrolase activity(GO:0042578);protein homodimerization activity(GO:0042803);ion binding(GO:0043167);T/G mismatch-specific endonuclease activity(GO:0043765);poly(A) RNA bindin…	negative regulation of translation(GO:0017148);negative regulation of epithelial cell proliferation(GO:0050680);RNA phosphodiester bond hydrolysis, endonucleolytic(GO:0090502)	nucleus(GO:0005634);mitochondrion(GO:0005739);peroxisome(GO:0005777);cytosol(GO:0005829);extracellular exosome(GO:0070062)		Mus musculus
MOUSE|MGI=MGI=2144727|UniProtKB=Q91VR5	Q91VR5	ATP-dependent RNA helicase DDX1;Ddx1;ortholog	ATP-DEPENDENT RNA HELICASE DDX1 (PTHR24031:SF307)	RNA helicase(PC00171);helicase(PC00031)	nucleotide binding(GO:0000166);nucleic acid binding(GO:0003676);DNA binding(GO:0003677);chromatin binding(GO:0003682);transcription cofactor activity(GO:0003712);RNA binding(GO:0003723);double-stranded RNA binding(GO:0003725);ATP-dependent RNA helicase activity(GO:0004004);helicase activity(GO:0004386);nuclease activity(GO:0004518);exonuclease activity(GO:0004527);protein binding(GO:0005515);ATP …	double-strand break repair(GO:0006302);transcription, DNA-templated(GO:0006351);regulation of transcription, DNA-templated(GO:0006355);tRNA splicing, via endonucleolytic cleavage and ligation(GO:0006388);mRNA processing(GO:0006397);tRNA processing(GO:0008033);response to virus(GO:0009615);RNA secondary structure unwinding(GO:0010501);DNA duplex unwinding(GO:0032508);response to exogenous dsRNA(GO…	nucleus(GO:0005634);nucleoplasm(GO:0005654);cytoplasm(GO:0005737);cytoplasmic stress granule(GO:0010494);membrane(GO:0016020);intracellular ribonucleoprotein complex(GO:0030529);cleavage body(GO:0071920);tRNA-splicing ligase complex(GO:0072669)		Mus musculus
MOUSE|MGI=MGI=88562|UniProtKB=P18242	P18242	Cathepsin D;Ctsd;ortholog	CATHEPSIN D (PTHR13683:SF230)	aspartic protease(PC00190);aspartic protease(PC00053)	endopeptidase activity(GO:0004175);aspartic-type endopeptidase activity(GO:0004190);peptidase activity(GO:0008233);hydrolase activity(GO:0016787);peptide binding(GO:0042277)	autophagosome assembly(GO:0000045);proteolysis(GO:0006508);protein catabolic process(GO:0030163)	extracellular region(GO:0005576);extracellular space(GO:0005615);mitochondrion(GO:0005739);lysosome(GO:0005764);extracellular matrix(GO:0031012);membrane raft(GO:0045121);extracellular exosome(GO:0070062)		Mus musculus
MOUSE|MGI=MGI=102579|UniProtKB=O70310	O70310	Glycylpeptide N-tetradecanoyltransferase 1;Nmt1;ortholog	GLYCYLPEPTIDE N-TETRADECANOYLTRANSFERASE 1 (PTHR11377:SF7)	transferase(PC00220)	glycylpeptide N-tetradecanoyltransferase activity(GO:0004379);transferase activity(GO:0016740);transferase activity, transferring acyl groups(GO:0016746);myristoyltransferase activity(GO:0019107)	in utero embryonic development(GO:0001701);N-terminal protein myristoylation(GO:0006499);N-terminal peptidyl-glycine N-myristoylation(GO:0018008)	cytoplasm(GO:0005737);plasma membrane(GO:0005886);actin cytoskeleton(GO:0015629);membrane(GO:0016020);extrinsic component of membrane(GO:0019898);cell junction(GO:0030054)		Mus musculus
MOUSE|MGI=MGI=99240|UniProtKB=Q9Z1N5	Q9Z1N5	Spliceosome RNA helicase Ddx39b;Ddx39b;ortholog	SPLICEOSOME RNA HELICASE DDX39B (PTHR24031:SF204)	RNA helicase(PC00171);helicase(PC00031)	nucleotide binding(GO:0000166);nucleic acid binding(GO:0003676);RNA binding(GO:0003723);ATP-dependent RNA helicase activity(GO:0004004);helicase activity(GO:0004386);ATP binding(GO:0005524);RNA-dependent ATPase activity(GO:0008186);hydrolase activity(GO:0016787);ATPase activity(GO:0016887);U6 snRNA binding(GO:0017070);U4 snRNA binding(GO:0030621);protein complex binding(GO:0032403);ATP-dependent …	spliceosomal complex assembly(GO:0000245);mRNA splicing, via spliceosome(GO:0000398);mRNA processing(GO:0006397);mRNA export from nucleus(GO:0006406);transport(GO:0006810);cellular response to DNA damage stimulus(GO:0006974);RNA splicing(GO:0008380);regulation of gene expression(GO:0010468);RNA secondary structure unwinding(GO:0010501);positive regulation of DNA-templated transcription, elongatio…	transcription export complex(GO:0000346);nucleus(GO:0005634);nucleoplasm(GO:0005654);spliceosomal complex(GO:0005681);U4 snRNP(GO:0005687);U6 snRNP(GO:0005688);cytoplasm(GO:0005737);nuclear matrix(GO:0016363);protein complex(GO:0043234)		Mus musculus
MOUSE|MGI=MGI=98036|UniProtKB=P61358	P61358	60S ribosomal protein L27;Rpl27;ortholog	60S RIBOSOMAL PROTEIN L27 (PTHR10497:SF2)	ribosomal protein(PC00171)	structural constituent of ribosome(GO:0003735);poly(A) RNA binding(GO:0044822)		nucleus(GO:0005634);ribosome(GO:0005840);focal adhesion(GO:0005925);membrane(GO:0016020);cytosolic large ribosomal subunit(GO:0022625);intracellular ribonucleoprotein complex(GO:0030529);extracellular exosome(GO:0070062)		Mus musculus
MOUSE|MGI=MGI=98817|UniProtKB=P08113	P08113	Endoplasmin;Hsp90b1;ortholog	ENDOPLASMIN-LIKE PROTEIN-RELATED (PTHR11528:SF54)	Hsp90 family chaperone(PC00072)	nucleotide binding(GO:0000166);RNA binding(GO:0003723);protein binding(GO:0005515);ATP binding(GO:0005524);protein phosphatase binding(GO:0019903);virion binding(GO:0046790);low-density lipoprotein particle receptor binding(GO:0050750);unfolded protein binding(GO:0051082)	response to hypoxia(GO:0001666);protein folding(GO:0006457);response to stress(GO:0006950);ER-associated ubiquitin-dependent protein catabolic process(GO:0030433);retrograde protein transport, ER to cytosol(GO:0030970);actin rod assembly(GO:0031247);negative regulation of apoptotic process(GO:0043066);regulation of phosphoprotein phosphatase activity(GO:0043666);cellular response to ATP(GO:007131…	nucleus(GO:0005634);endoplasmic reticulum(GO:0005783);endoplasmic reticulum lumen(GO:0005788);endoplasmic reticulum membrane(GO:0005789);smooth endoplasmic reticulum(GO:0005790);cytosol(GO:0005829);plasma membrane(GO:0005886);focal adhesion(GO:0005925);membrane(GO:0016020);midbody(GO:0030496);extracellular matrix(GO:0031012);endoplasmic reticulum chaperone complex(GO:0034663);perinuclear region o…		Mus musculus
MOUSE|MGI=MGI=98037|UniProtKB=P62889	P62889	60S ribosomal protein L30;Rpl30;ortholog	60S RIBOSOMAL PROTEIN L30 (PTHR11449:SF1)	ribosomal protein(PC00171)	RNA binding(GO:0003723);structural constituent of ribosome(GO:0003735);selenocysteine insertion sequence binding(GO:0035368);poly(A) RNA binding(GO:0044822)	translation(GO:0006412)	intracellular(GO:0005622);nucleus(GO:0005634);cytoplasm(GO:0005737);ribosome(GO:0005840);focal adhesion(GO:0005925);membrane(GO:0016020);cytosolic large ribosomal subunit(GO:0022625);intracellular ribonucleoprotein complex(GO:0030529);extracellular exosome(GO:0070062)		Mus musculus
MOUSE|MGI=MGI=1350917|UniProtKB=P62908	P62908	40S ribosomal protein S3;Rps3;ortholog	40S RIBOSOMAL PROTEIN S3 (PTHR11760:SF9)	ribosomal protein(PC00171)	nucleic acid binding(GO:0003676);DNA binding(GO:0003677);damaged DNA binding(GO:0003684);RNA binding(GO:0003723);mRNA binding(GO:0003729);structural constituent of ribosome(GO:0003735);DNA-(apurinic or apyrimidinic site) lyase activity(GO:0003906);endodeoxyribonuclease activity(GO:0004520);protein binding(GO:0005515);microtubule binding(GO:0008017);transcription factor binding(GO:0008134);oxidize…	DNA repair(GO:0006281);transcription, DNA-templated(GO:0006351);regulation of transcription, DNA-templated(GO:0006355);translation(GO:0006412);regulation of translation(GO:0006417);apoptotic process(GO:0006915);cellular response to DNA damage stimulus(GO:0006974);response to oxidative stress(GO:0006979);cell cycle(GO:0007049);chromosome segregation(GO:0007059);mitotic nuclear division(GO:0007067)…	nucleus(GO:0005634);nucleolus(GO:0005730);cytoplasm(GO:0005737);mitochondrion(GO:0005739);mitochondrial inner membrane(GO:0005743);mitochondrial matrix(GO:0005759);cytosol(GO:0005829);ribosome(GO:0005840);polysome(GO:0005844);cytoskeleton(GO:0005856);plasma membrane(GO:0005886);focal adhesion(GO:0005925);endomembrane system(GO:0012505);small ribosomal subunit(GO:0015935);membrane(GO:0016020);cyto…		Mus musculus
MOUSE|MGI=MGI=2442544|UniProtKB=Q922B2	Q922B2	Aspartate--tRNA ligase, cytoplasmic;Dars;ortholog	ASPARTATE--TRNA LIGASE, CYTOPLASMIC (PTHR22594:SF33)	RNA binding protein(PC00171);aminoacyl-tRNA synthetase(PC00031)	nucleotide binding(GO:0000166);nucleic acid binding(GO:0003676);aminoacyl-tRNA ligase activity(GO:0004812);aspartate-tRNA ligase activity(GO:0004815);ATP binding(GO:0005524);ligase activity(GO:0016874);poly(A) RNA binding(GO:0044822)	translation(GO:0006412);tRNA aminoacylation for protein translation(GO:0006418);aspartyl-tRNA aminoacylation(GO:0006422)	cytoplasm(GO:0005737);membrane(GO:0016020);extracellular exosome(GO:0070062)		Mus musculus
MOUSE|MGI=MGI=98073|UniProtKB=P14148	P14148	60S ribosomal protein L7;Rpl7;ortholog	60S RIBOSOMAL PROTEIN L7 (PTHR11524:SF12)	ribosomal protein(PC00171)	DNA binding(GO:0003677);RNA binding(GO:0003723);mRNA binding(GO:0003729);structural constituent of ribosome(GO:0003735);5S rRNA binding(GO:0008097);protein homodimerization activity(GO:0042803);poly(A) RNA binding(GO:0044822)	maturation of LSU-rRNA from tricistronic rRNA transcript (SSU-rRNA, 5.8S rRNA, LSU-rRNA)(GO:0000463);cytoplasmic translation(GO:0002181);rRNA processing(GO:0006364);translation(GO:0006412);ribosomal large subunit biogenesis(GO:0042273)	nucleus(GO:0005634);nucleolus(GO:0005730);cytoplasm(GO:0005737);ribosome(GO:0005840);polysome(GO:0005844);focal adhesion(GO:0005925);membrane(GO:0016020);cytosolic large ribosomal subunit(GO:0022625);intracellular ribonucleoprotein complex(GO:0030529);A band(GO:0031672);extracellular exosome(GO:0070062)		Mus musculus
MOUSE|MGI=MGI=95288|UniProtKB=P58252	P58252	Elongation factor 2;Eef2;ortholog	ELONGATION FACTOR 2 (PTHR23115:SF126)	translation elongation factor(PC00171);translation initiation factor(PC00031);hydrolase(PC00223);G-protein(PC00222)	nucleotide binding(GO:0000166);p53 binding(GO:0002039);RNA binding(GO:0003723);translation elongation factor activity(GO:0003746);GTPase activity(GO:0003924);protein binding(GO:0005515);GTP binding(GO:0005525);5S rRNA binding(GO:0008097);protein kinase binding(GO:0019901);ribosome binding(GO:0043022);poly(A) RNA binding(GO:0044822);actin filament binding(GO:0051015)	hematopoietic progenitor cell differentiation(GO:0002244);translation(GO:0006412);translational elongation(GO:0006414);positive regulation of translation(GO:0045727);positive regulation of cytoplasmic translation(GO:2000767)	cytoplasm(GO:0005737);cytosol(GO:0005829);polysome(GO:0005844);plasma membrane(GO:0005886);membrane(GO:0016020);aggresome(GO:0016235);intracellular ribonucleoprotein complex(GO:0030529);polysomal ribosome(GO:0042788);membrane raft(GO:0045121);extracellular exosome(GO:0070062)		Mus musculus
MOUSE|MGI=MGI=1860603|UniProtKB=P47964	P47964	60S ribosomal protein L36;Rpl36;ortholog	60S RIBOSOMAL PROTEIN L36 (PTHR10114:SF0)	ribosomal protein(PC00171)	structural constituent of ribosome(GO:0003735)	cytoplasmic translation(GO:0002181);translation(GO:0006412)	intracellular(GO:0005622);ribosome(GO:0005840);cytosolic large ribosomal subunit(GO:0022625);intracellular ribonucleoprotein complex(GO:0030529)		Mus musculus
MOUSE|MGI=MGI=1914132|UniProtKB=Q9CQC6	Q9CQC6	Basic leucine zipper and W2 domain-containing protein 1;Bzw1;ortholog	BASIC LEUCINE ZIPPER AND W2 DOMAIN-CONTAINING PROTEIN 1 (PTHR14208:SF0)	translation initiation factor(PC00171);nuclease(PC00031)	poly(A) RNA binding(GO:0044822)	transcription, DNA-templated(GO:0006351);regulation of transcription, DNA-templated(GO:0006355);biological_process(GO:0008150)	cytoplasm(GO:0005737);membrane(GO:0016020)		Mus musculus
MOUSE|MGI=MGI=894684|UniProtKB=P50580	P50580	Proliferation-associated protein 2G4;Pa2g4;ortholog	PROLIFERATION-ASSOCIATED PROTEIN 2G4 (PTHR10804:SF11)	transcription factor(PC00218);metalloprotease(PC00190);nucleic acid binding(PC00153);metalloprotease(PC00171)	DNA binding(GO:0003677);transcription factor activity, sequence-specific DNA binding(GO:0003700);RNA binding(GO:0003723);ubiquitin protein ligase binding(GO:0031625);poly(A) RNA binding(GO:0044822)	transcription, DNA-templated(GO:0006351);regulation of transcription, DNA-templated(GO:0006355);rRNA processing(GO:0006364);regulation of translation(GO:0006417);negative regulation of apoptotic process(GO:0043066);positive regulation of cell differentiation(GO:0045597);negative regulation of transcription, DNA-templated(GO:0045892)	nucleus(GO:0005634);nucleoplasm(GO:0005654);nucleolus(GO:0005730);cytoplasm(GO:0005737);membrane(GO:0016020);intracellular ribonucleoprotein complex(GO:0030529);extracellular exosome(GO:0070062)		Mus musculus
MOUSE|MGI=MGI=98146|UniProtKB=P62270	P62270	40S ribosomal protein S18;Rps18;ortholog	40S RIBOSOMAL PROTEIN S18 (PTHR10871:SF5)	ribosomal protein(PC00171)	nucleic acid binding(GO:0003676);RNA binding(GO:0003723);structural constituent of ribosome(GO:0003735);protein binding(GO:0005515);rRNA binding(GO:0019843);protein kinase binding(GO:0019901);poly(A) RNA binding(GO:0044822)	translation(GO:0006412);ribosome biogenesis(GO:0042254)	intracellular(GO:0005622);nucleus(GO:0005634);cytoplasm(GO:0005737);cytosol(GO:0005829);ribosome(GO:0005840);focal adhesion(GO:0005925);small ribosomal subunit(GO:0015935);membrane(GO:0016020);cytosolic small ribosomal subunit(GO:0022627);intracellular ribonucleoprotein complex(GO:0030529);extracellular exosome(GO:0070062)		Mus musculus
MOUSE|MGI=MGI=98890|UniProtKB=Q02053	Q02053	Ubiquitin-like modifier-activating enzyme 1;Uba1;ortholog	UBIQUITIN-LIKE MODIFIER-ACTIVATING ENZYME 1 (PTHR10953:SF155)	transfer/carrier protein(PC00219);ligase(PC00142)	nucleotide binding(GO:0000166);ubiquitin activating enzyme activity(GO:0004839);ubiquitin-protein transferase activity(GO:0004842);protein binding(GO:0005515);ATP binding(GO:0005524);small protein activating enzyme activity(GO:0008641);ligase activity(GO:0016874);poly(A) RNA binding(GO:0044822)	cellular protein modification process(GO:0006464);cellular response to DNA damage stimulus(GO:0006974);modification-dependent protein catabolic process(GO:0019941)	heterochromatin(GO:0000792);nucleus(GO:0005634);cytoplasm(GO:0005737);mitochondrion(GO:0005739);lysosomal membrane(GO:0005765);cytosol(GO:0005829);endosome membrane(GO:0010008);desmosome(GO:0030057);rough endoplasmic reticulum membrane(GO:0030867);extracellular exosome(GO:0070062)	Ubiquitin proteasome pathway->Ubiquitin activating enzyme E1;;	Mus musculus
MOUSE|MGI=MGI=1924096|UniProtKB=Q6ZWN5	Q6ZWN5	40S ribosomal protein S9;Rps9;ortholog	40S RIBOSOMAL PROTEIN S9 (PTHR11831:SF5)	ribosomal protein(PC00171)	RNA binding(GO:0003723);structural constituent of ribosome(GO:0003735);rRNA binding(GO:0019843);poly(A) RNA binding(GO:0044822);translation regulator activity(GO:0045182);5.8S rRNA binding(GO:1990932)	translation(GO:0006412);positive regulation of cell proliferation(GO:0008284);positive regulation of translational fidelity(GO:0045903)	intracellular(GO:0005622);nucleus(GO:0005634);nucleolus(GO:0005730);cytoplasm(GO:0005737);ribosome(GO:0005840);focal adhesion(GO:0005925);small ribosomal subunit(GO:0015935);membrane(GO:0016020);cytosolic small ribosomal subunit(GO:0022627);intracellular ribonucleoprotein complex(GO:0030529);extracellular exosome(GO:0070062)		Mus musculus
MOUSE|MGI=MGI=1915265|UniProtKB=Q9CQN1	Q9CQN1	Heat shock protein 75 kDa, mitochondrial;Trap1;ortholog	HEAT SHOCK PROTEIN 75 KDA, MITOCHONDRIAL (PTHR11528:SF44)	Hsp90 family chaperone(PC00072)	nucleotide binding(GO:0000166);ATP binding(GO:0005524);protein kinase binding(GO:0019901);poly(A) RNA binding(GO:0044822);unfolded protein binding(GO:0051082)	protein folding(GO:0006457);response to stress(GO:0006950);translational attenuation(GO:0009386);negative regulation of cellular respiration(GO:1901856);negative regulation of intrinsic apoptotic signaling pathway in response to hydrogen peroxide(GO:1903751)	nucleoplasm(GO:0005654);mitochondrion(GO:0005739);mitochondrial inner membrane(GO:0005743);mitochondrial intermembrane space(GO:0005758);mitochondrial matrix(GO:0005759);membrane(GO:0016020);extracellular exosome(GO:0070062)		Mus musculus
MOUSE|MGI=MGI=95834|UniProtKB=P27773	P27773	Protein disulfide-isomerase A3;Pdia3;ortholog	PROTEIN DISULFIDE-ISOMERASE A3 (PTHR18929:SF74)		protein disulfide isomerase activity(GO:0003756);protein binding(GO:0005515);peptidase activity(GO:0008233);isomerase activity(GO:0016853);protein-disulfide reductase (glutathione) activity(GO:0019153);MHC class I protein binding(GO:0042288);poly(A) RNA binding(GO:0044822)	protein folding(GO:0006457);proteolysis(GO:0006508);response to endoplasmic reticulum stress(GO:0034976);cell redox homeostasis(GO:0045454);oxidation-reduction process(GO:0055114);cellular response to vitamin D(GO:0071305);positive regulation of protein folding(GO:1903334);positive regulation of extrinsic apoptotic signaling pathway(GO:2001238)	acrosomal vesicle(GO:0001669);extracellular region(GO:0005576);extracellular space(GO:0005615);nucleus(GO:0005634);cytoplasm(GO:0005737);mitochondrion(GO:0005739);mitochondrial intermembrane space(GO:0005758);endoplasmic reticulum(GO:0005783);smooth endoplasmic reticulum(GO:0005790);plasma membrane(GO:0005886);focal adhesion(GO:0005925);cell surface(GO:0009986);apical plasma membrane(GO:0016324);…		Mus musculus
MOUSE|MGI=MGI=98419|UniProtKB=Q6P069	Q6P069	Sorcin;Sri;ortholog	SORCIN (PTHR10183:SF297)	transmembrane receptor regulatory/adaptor protein(PC00226);cysteine protease(PC00190);cysteine protease(PC00081);annexin(PC00121);calmodulin(PC00190)	protease binding(GO:0002020);calcium-dependent cysteine-type endopeptidase activity(GO:0004198);calcium ion binding(GO:0005509);protein binding(GO:0005515);identical protein binding(GO:0042802);metal ion binding(GO:0046872);protein heterodimerization activity(GO:0046982);repressing transcription factor binding(GO:0070491)	proteolysis(GO:0006508);calcium ion transport(GO:0006816);negative regulation of heart rate(GO:0010459);positive regulation of insulin secretion involved in cellular response to glucose stimulus(GO:0035774);cytoplasmic sequestering of transcription factor(GO:0042994);positive regulation of release of sequestered calcium ion into cytosol(GO:0051281);regulation of calcium ion transport(GO:0051924);…	intracellular(GO:0005622);nucleoplasm(GO:0005654);cytoplasm(GO:0005737);mitochondrion(GO:0005739);endoplasmic reticulum membrane(GO:0005789);smooth endoplasmic reticulum(GO:0005790);cytosol(GO:0005829);plasma membrane(GO:0005886);membrane(GO:0016020);sarcoplasmic reticulum(GO:0016529);Z disc(GO:0030018);T-tubule(GO:0030315);axon(GO:0030424);vesicle(GO:0031982);chromaffin granule membrane(GO:00425…		Mus musculus
MOUSE|MGI=MGI=1347076|UniProtKB=P14115	P14115	60S ribosomal protein L27a;Rpl27a;ortholog	60S RIBOSOMAL PROTEIN L27A (PTHR11721:SF4)	ribosomal protein(PC00171)	structural constituent of ribosome(GO:0003735);poly(A) RNA binding(GO:0044822)	translation(GO:0006412)	intracellular(GO:0005622);ribosome(GO:0005840);large ribosomal subunit(GO:0015934);membrane(GO:0016020);cytosolic large ribosomal subunit(GO:0022625);cytosolic ribosome(GO:0022626);intracellular ribonucleoprotein complex(GO:0030529)		Mus musculus
MOUSE|MGI=MGI=1346858|UniProtKB=P63085	P63085	Mitogen-activated protein kinase 1;Mapk1;ortholog	MITOGEN-ACTIVATED PROTEIN KINASE 1 (PTHR24055:SF203)	non-receptor serine/threonine protein kinase(PC00220);non-receptor serine/threonine protein kinase(PC00137)	nucleotide binding(GO:0000166);phosphotyrosine binding(GO:0001784);protein kinase activity(GO:0004672);protein serine/threonine kinase activity(GO:0004674);MAP kinase activity(GO:0004707);protein binding(GO:0005515);ATP binding(GO:0005524);transcription factor binding(GO:0008134);RNA polymerase II carboxy-terminal domain kinase activity(GO:0008353);kinase activity(GO:0016301);transferase activity…	MAPK cascade(GO:0000165);MAPK import into nucleus(GO:0000189);transcription, DNA-templated(GO:0006351);protein phosphorylation(GO:0006468);apoptotic process(GO:0006915);cellular response to DNA damage stimulus(GO:0006974);cell cycle(GO:0007049);signal transduction(GO:0007165);heart development(GO:0007507);response to toxic substance(GO:0009636);organ morphogenesis(GO:0009887);positive regulation …	nucleus(GO:0005634);nucleoplasm(GO:0005654);cytoplasm(GO:0005737);mitochondrion(GO:0005739);early endosome(GO:0005769);late endosome(GO:0005770);Golgi apparatus(GO:0005794);cytosol(GO:0005829);cytoskeleton(GO:0005856);caveola(GO:0005901);focal adhesion(GO:0005925);microtubule cytoskeleton(GO:0015630);axon(GO:0030424);pseudopodium(GO:0031143);dendrite cytoplasm(GO:0032839);perikaryon(GO:0043204);p…	Angiotensin II-stimulated signaling through G proteins and beta-arrestin->mitogen-activated protein kinase;;Ras Pathway->Extracellular signal-regulated kinase;;Interleukin signaling pathway->Extracellular signal-regulated kinase family;;Apoptosis signaling pathway->Mitogen activated protein kinase;;T cell activation->Extracellular signal-regulated kinase;;Alzheimer disease-amyloid secretase pathw…	Mus musculus
MOUSE|MGI=MGI=1309526|UniProtKB=P63276	P63276	40S ribosomal protein S17;Rps17;ortholog	40S RIBOSOMAL PROTEIN S17 (PTHR10732:SF0)	ribosomal protein(PC00171)	structural constituent of ribosome(GO:0003735);poly(A) RNA binding(GO:0044822)	ribosomal small subunit assembly(GO:0000028);rRNA processing(GO:0006364);translation(GO:0006412);erythrocyte homeostasis(GO:0034101);ribosomal small subunit biogenesis(GO:0042274)	intracellular(GO:0005622);ribosome(GO:0005840);focal adhesion(GO:0005925);membrane(GO:0016020);cytosolic small ribosomal subunit(GO:0022627);intracellular ribonucleoprotein complex(GO:0030529);extracellular exosome(GO:0070062)		Mus musculus
MOUSE|MGI=MGI=1919666|UniProtKB=Q6PB66	Q6PB66	Leucine-rich PPR motif-containing protein, mitochondrial;Lrpprc;ortholog	LEUCINE-RICH PPR MOTIF-CONTAINING PROTEIN, MITOCHONDRIAL (PTHR24015:SF187)	transporter(PC00227);serine/threonine protein kinase receptor(PC00220);serine/threonine protein kinase receptor(PC00137);RNA binding protein(PC00193);protein kinase(PC00205)	DNA binding(GO:0003677);single-stranded DNA binding(GO:0003697);RNA binding(GO:0003723);protein binding(GO:0005515);ubiquitin protein ligase binding(GO:0031625);poly(A) RNA binding(GO:0044822);beta-tubulin binding(GO:0048487)	negative regulation of mitochondrial RNA catabolic process(GO:0000961);transcription, DNA-templated(GO:0006351);regulation of transcription, DNA-templated(GO:0006355);transport(GO:0006810);mRNA transport(GO:0051028);regulation of mitochondrial translation(GO:0070129)	condensed nuclear chromosome(GO:0000794);nucleus(GO:0005634);cytoplasm(GO:0005737);mitochondrion(GO:0005739);cytoskeleton(GO:0005856);microtubule(GO:0005874);membrane(GO:0016020);intracellular ribonucleoprotein complex(GO:0030529);mitochondrial nucleoid(GO:0042645);perinuclear region of cytoplasm(GO:0048471)		Mus musculus
MOUSE|MGI=MGI=1338892|UniProtKB=Q08642	Q08642	Protein-arginine deiminase type-2;Padi2;ortholog	PROTEIN-ARGININE DEIMINASE TYPE-2 (PTHR10837:SF12)	hydrolase(PC00121)	protein-arginine deiminase activity(GO:0004668);calcium ion binding(GO:0005509);hydrolase activity(GO:0016787);estrogen receptor binding(GO:0030331)	regulation of chromatin disassembly(GO:0010848);protein citrullination(GO:0018101);intracellular estrogen receptor signaling pathway(GO:0030520);histone H3-R26 citrullination(GO:0036413);chromatin-mediated maintenance of transcription(GO:0048096);negative regulation of chemokine-mediated signaling pathway(GO:0070100);negative regulation of lymphocyte chemotaxis(GO:1901624)	cytoplasm(GO:0005737);transcriptionally active chromatin(GO:0035327);extracellular exosome(GO:0070062)		Mus musculus
MOUSE|MGI=MGI=105381|UniProtKB=P14206	P14206	40S ribosomal protein SA;Rpsa;ortholog	40S RIBOSOMAL PROTEIN SA (PTHR11489:SF10)	ribosomal protein(PC00171)	structural constituent of ribosome(GO:0003735);laminin receptor activity(GO:0005055);ribosome binding(GO:0043022);laminin binding(GO:0043236);poly(A) RNA binding(GO:0044822)	ribosomal small subunit assembly(GO:0000028);endonucleolytic cleavage in ITS1 to separate SSU-rRNA from 5.8S rRNA and LSU-rRNA from tricistronic rRNA transcript (SSU-rRNA, 5.8S rRNA, LSU-rRNA)(GO:0000447);endonucleolytic cleavage to generate mature 3'-end of SSU-rRNA from (SSU-rRNA, 5.8S rRNA, LSU-rRNA)(GO:0000461);rRNA export from nucleus(GO:0006407);translation(GO:0006412);single organismal cel…	basement membrane(GO:0005604);intracellular(GO:0005622);nucleus(GO:0005634);cytoplasm(GO:0005737);cytosol(GO:0005829);ribosome(GO:0005840);plasma membrane(GO:0005886);small ribosomal subunit(GO:0015935);membrane(GO:0016020);cytosolic small ribosomal subunit(GO:0022627);intracellular ribonucleoprotein complex(GO:0030529);90S preribosome(GO:0030686);extracellular matrix(GO:0031012);neuronal cell bo…		Mus musculus
MOUSE|MGI=MGI=105037|UniProtKB=Q61656	Q61656	Probable ATP-dependent RNA helicase DDX5;Ddx5;ortholog	ATP-DEPENDENT RNA HELICASE DDX5-RELATED (PTHR24031:SF219)	RNA helicase(PC00171);helicase(PC00031)	nucleotide binding(GO:0000166);nucleic acid binding(GO:0003676);transcription cofactor activity(GO:0003712);transcription coactivator activity(GO:0003713);RNA binding(GO:0003723);RNA helicase activity(GO:0003724);ATP-dependent RNA helicase activity(GO:0004004);helicase activity(GO:0004386);protein binding(GO:0005515);calmodulin binding(GO:0005516);ATP binding(GO:0005524);hydrolase activity(GO:001…	negative regulation of transcription from RNA polymerase II promoter(GO:0000122);regulation of alternative mRNA splicing, via spliceosome(GO:0000381);in utero embryonic development(GO:0001701);transcription, DNA-templated(GO:0006351);regulation of transcription, DNA-templated(GO:0006355);mRNA processing(GO:0006397);circadian rhythm(GO:0007623);RNA splicing(GO:0008380);mRNA transcription(GO:000929…	nucleus(GO:0005634);nucleoplasm(GO:0005654);spliceosomal complex(GO:0005681);nucleolus(GO:0005730);membrane(GO:0016020);intracellular ribonucleoprotein complex(GO:0030529);extracellular exosome(GO:0070062);catalytic step 2 spliceosome(GO:0071013)		Mus musculus
[truncated: 34 more rows]
